# Supplementary material for: Using a transcriptome sequencing approach to explore candidate resistance genes against stemphylium blight in the wild lentil species Lens ervoides
Source: BMC Plant Biol. 2019 Sep 11;19:399. doi: 10.1186/s12870-019-2013-6 (PMC6740027; doi:10.1186/s12870-019-2013-6)
Supplement: Supplementary file 2 — Table S1. GO enrichment analysis of common stemphylium blight-responsive genes. (XLSX 216 kb) [file 12870_2019_2013_MOESM2_ESM.xlsx]

## Sheet: Table S1
Table S1. GO enrichment analysis of common stemphylium blight-responsive genes
Gene	Description	GO term	Cluster
Lc17174	Growth-regulating factor	GO:0005524, GO:0005634, GO:0006355	1
Lc38106	50S ribosomal protein L16, chloroplastic	GO:0003735, GO:0005840, GO:0006412, GO:0019843	1
Lc34681	NADH-plastoquinone oxidoreductase subunit 1	GO:0016021, GO:0016651, GO:0048038, GO:0051287, GO:0055114	1
Lc14640	Cytochrome c biogenesis protein CcsA	GO:0016021, GO:0017004, GO:0020037	1
Lc34665	Ribosomal protein L23	GO:0000166, GO:0003735, GO:0005840, GO:0006412	1
Lc38108	BnaA01g34100D protein	GO:0003723, GO:0003735, GO:0006412, GO:0015934, GO:0015935, GO:0016740	1
Lc38564	DNA-directed RNA polymerase subunit beta	GO:0003677, GO:0003899, GO:0006351, GO:0009536, GO:0032549	1
Lc05112	ATP synthase subunit alpha	GO:0009535, GO:0009735, GO:0015078, GO:0015986, GO:0015991, GO:0016021, GO:0045263	1
Lc29951	ATP synthase subunit beta	GO:0005524, GO:0015986, GO:0015991, GO:0045261, GO:0046933, GO:0046961	1
Lc38575	Cytochrome f	GO:0005506, GO:0009055, GO:0009535, GO:0015979, GO:0020037, GO:0031361	1
Lc00565	DNA-directed RNA polymerase subunit alpha	GO:0003677, GO:0003735, GO:0003899, GO:0005840, GO:0006351, GO:0006412, GO:0046983	1
Lc11290	NAD-dependent aldehyde dehydrogenase family protein	GO:0016491, GO:0055114	1
Lc38150	Pterin-4-alpha-carbinolamine dehydratase	GO:0015299, GO:0016021, GO:1902600	1
Lc37654	Light-harvesting complex I chlorophyll A/B-binding protein	GO:0009522, GO:0009523, GO:0009535, GO:0015979, GO:0016021, GO:0016168, GO:0018298	1
Lc27723	S-adenosylmethionine decarboxylase proenzyme	GO:0004014, GO:0006597, GO:0008295	1
Lc10372	DNA-directed RNA polymerase III subunit RPC6	GO:0003899, GO:0005666, GO:0006359	1
Lc22533	2OG-Fe(II) oxygenase family oxidoreductase	GO:0016491, GO:0046872, GO:0055114	1
Lc21635	Phosphatidylinositol 3-and 4-kinase	GO:0016301, GO:0016310	1
Lc08225	Pentatricopeptide (PPR) repeat protein	GO:0005515	1
Lc27295	Global transcription factor group protein	GO:0005515, GO:0009507	1
Lc31005	Pmr5/Cas1p GDSL/SGNH-like acyl-esterase family protein	GO:0016021	1
Lc09033	O-acyltransferase (WSD1-like) family protein	GO:0004144, GO:0045017	1
Lc08009	Diacylglycerol kinase	GO:0004143, GO:0005524, GO:0007205, GO:0016310	1
Lc18860	Non-symbiotic hemoglobin 1 (MEDsa GLB1)	GO:0019825, GO:0020037, GO:0046872	1
Lc12683	LRR and NB-ARC domain disease resistance protein, putative	GO:0006952, GO:0043531	1
Lc14340	Cytochrome P450 family 90 protein	GO:0004497, GO:0005506, GO:0016021, GO:0016705, GO:0020037, GO:0055114	1
Lc17085	IQ calmodulin-binding motif protein	GO:0005515, GO:0005886	1
Lc30263	Cellulose synthase	GO:0016021, GO:0016760, GO:0030244	1
Lc18714	Monosaccharid transport protein	GO:0008643, GO:0016021, GO:0022891, GO:0055085	1
Lc08103	Putative uncharacterized protein	GO:0009725, GO:0009744, GO:0016021	1
Lc10026	Uncharacterized protein	GO:0000785, GO:0005515, GO:0005634, GO:0008270, GO:0018024, GO:0034968	1
Lc07280	NADH-quinone oxidoreductase protein	GO:0005747, GO:0016021, GO:0016491, GO:0055114	1
Lc09757	GPI-anchored protein, putative	GO:0016021	1
Lc32924	F-box protein	GO:0005515	1
Lc27593	Putative expansin-B2	GO:0005576, GO:0019953	1
Lc08129	Uncharacterized protein	GO:0016021	1
Lc16109	ATP-dependent RNA helicase DDX11-like protein, putative	GO:0004386	1
Lc25102	CASP-like protein	GO:0005886, GO:0016021	1
Lc03035	DUF247 domain protein	GO:0016021	1
Lc18853	P-loop nucleoside triphosphate hydrolase superfamily protein	GO:0005515, GO:0005524, GO:0016787	1
Lc32942	HXXXD-type acyl-transferase family protein	GO:0016747	1
Lc21445	Histone H3	GO:0000786, GO:0003677, GO:0005634, GO:0016021, GO:0046982	1
Lc05396	Glycosyltransferase	GO:0016740	1
Lc31981	Sugar porter (SP) family MFS transporter	GO:0016021, GO:0022891, GO:0055085	1
Lc35469	Putative F1-ATPase alpha subunit	GO:0004129, GO:0005507, GO:0005524, GO:0005753, GO:0006979, GO:0008270, GO:0009735, GO:0015986, GO:0015991, GO:0016021, GO:0022900, GO:0045261, GO:0046933, GO:0046961, GO:0050897, GO:0070469	1
Lc04321	Myb-like DNA-binding domain, shaqkyf class protein	GO:0003677, GO:0005634, GO:0006355	1
Lc10676	Ribonucleoside-diphosphate reductase small chain	GO:0009186, GO:0016491, GO:0055114	1
Lc05270	Sucrose synthase	GO:0005515, GO:0006952, GO:0007165, GO:0043531	1
Lc25347	Alpha-galactosidase	GO:0004553, GO:0005249, GO:0005975, GO:0016021, GO:0071805	1
Lc29614	Germin family 3 protein	GO:0005576, GO:0030145, GO:0045735	1
Lc05581	Peroxidase	GO:0004601, GO:0005576, GO:0006979, GO:0016021, GO:0020037, GO:0042744, GO:0046872, GO:0055114, GO:0098869	1
Lc35999	Uncharacterized protein	GO:0003735, GO:0005840, GO:0006412, GO:0009570, GO:0009735, GO:0009941, GO:0016020, GO:0019843	1
Lc36911	Thioredoxin protein	GO:0005618, GO:0005773	1
Lc31579	Mediator of RNA polymerase II transcription subunit 6	GO:0001104, GO:0006357, GO:0016592	1
Lc35034	Receptor-like kinase	GO:0004713, GO:0005515, GO:0005524, GO:0016021, GO:0018108	1
Lc30521	Glycosyltransferase	GO:0008152, GO:0016021, GO:0016758	1
Lc14245	Lactoylglutathione lyase	GO:0016829	1
Lc08415	Kinesin-like protein	GO:0016301, GO:0016310	1
Lc30110	Acyl carrier protein	GO:0006633	1
Lc04698	Pectinesterase	GO:0004857, GO:0005618, GO:0030599, GO:0042545, GO:0043086, GO:0045330, GO:0045490	1
Lc12585	Non-specific serine/threonine protein kinase	GO:0004672, GO:0005524, GO:0006468	1
Lc29187	Ankyrin repeat plant-like protein	GO:0016021	1
Lc06806	Uncharacterized protein	GO:0005515	1
Lc28317	Transmembrane protein, putative	GO:0016021	1
Lc06648	GDSL-like lipase/acylhydrolase	GO:0005618, GO:0009534, GO:0016788, GO:0048046	1
Lc32139	Caffeic acid O-methyltransferase	GO:0008171, GO:0032259, GO:0046983	1
Lc11810	Ribosomal protein S12	GO:0003735, GO:0006412, GO:0015935	1
Lc19826	F-box protein interaction domain protein	GO:0005515	1
Lc20330	F-box protein interaction domain protein	GO:0005515	1
Lc01836	Histone H2A	GO:0000786, GO:0003677, GO:0005634, GO:0046982	1
Lc30671	Uncharacterized protein	GO:0016021	1
Lc14341	DNA topoisomerase 2 (5.99.1.3) (DNA topoisomerase II) (PsTopII)	GO:0003677, GO:0003918, GO:0005524, GO:0006265, GO:0016021	1
Lc02187	F-box/LRR protein, putative	GO:0005515	1
Lc01717	Ovate transcriptional repressor	GO:0045892	1
Lc10962	NB-ARC domain disease resistance protein	GO:0043531	1
Lc05017	Glycosyl hydrolase family 10 protein	GO:0016021, GO:0016787	1
Lc04999	Casein kinase	GO:0004674, GO:0005524, GO:0006468	1
Lc02301	Major intrinsic protein (MIP) family transporter	GO:0005215, GO:0006810, GO:0009705, GO:0016021, GO:0042807	1
Lc32681	NBS-LRR type disease resistance protein	GO:0006952, GO:0043531	1
Lc00130	Haloacid dehalogenase-like hydrolase	GO:0004222, GO:0004521, GO:0006508, GO:0009507, GO:0009658, GO:1901259	1
Lc00632	Glycoside hydrolase family 17 protein	GO:0004553, GO:0005975	1
Lc23242	Arabinose kinase-like protein	GO:0005524, GO:0005829, GO:0009506, GO:0009702, GO:0016310, GO:0019566	1
Lc09070	Phosphoenolpyruvate carboxylase	GO:0006099, GO:0008964, GO:0015977	1
Lc13487	Glucan endo-1,3-beta-glucosidase-like protein	GO:0004553, GO:0005773, GO:0005975, GO:0009505, GO:0009506, GO:0046658	1
Lc20586	Uncharacterized protein	GO:0004674, GO:0005509, GO:0005515, GO:0005524, GO:0006468, GO:0016021, GO:0030247	1
Lc20870	Protein phosphatase 2A regulatory B subunit family protein	GO:0000159, GO:0005488, GO:0007165, GO:0008601, GO:0034047	1
Lc20800	Unidentified	GO:0009505	1
Lc23821	PPR containing plant-like protein	GO:0005515, GO:0008270	1
Lc20530	Receptor-like kinase	GO:0004674, GO:0005524, GO:0006468, GO:0016021	1
Lc20779	PPPDE thiol peptidase family protein, putative	GO:0005886	1
Lc22133	Transmembrane protein	GO:0016021	1
Lc21811	Uncharacterized protein	GO:0000940, GO:0005876, GO:0007059, GO:0008017, GO:0051301	1
Lc22637	Formin-like protein	GO:0005515	1
Lc23218	Phototropic-responsive NPH3 family protein	GO:0005515, GO:0005770, GO:0005886, GO:0007165, GO:0009911, GO:0010229, GO:0010540, GO:0045176, GO:0048825	1
Lc21981	Uncharacterized protein	GO:0009055, GO:0016021	1
Lc23021	Armadillo/beta-catenin-like repeat protein	GO:0005515	1
Lc20850	Transmembrane protein, putative	GO:0016021	1
Lc20983	Uncharacterized protein	GO:0009826, GO:0009926, GO:0010487, GO:0016768, GO:0048759	1
Lc22038	LRR receptor-like kinase family protein	GO:0001558, GO:0001944, GO:0004674, GO:0005515, GO:0005524, GO:0005739, GO:0006468, GO:0009664, GO:0009944, GO:0009965, GO:0010103, GO:0010148, GO:0016021, GO:0030155, GO:0042277, GO:0042742, GO:0048281, GO:0050832, GO:0051302, GO:0070370, GO:2000027	1
Lc34612	PPR containing plant-like protein	GO:0004674, GO:0005524, GO:0005886, GO:0006468	1
Lc23530	Protein reversion-TO-ethylene SENSITIVITY protein	GO:0005783, GO:0005794, GO:0010105, GO:0016021	1
Lc23532	Calcineurin B-like protein 6	GO:0005509, GO:0005886, GO:0009705, GO:0016021, GO:0042538, GO:0043266, GO:2000021	1
Lc19874	BEL1-like homeodomain protein	GO:0005634, GO:0006355, GO:0008285, GO:0009640, GO:0010073, GO:0010227, GO:0010228, GO:0010371, GO:0043565, GO:0090470	1
Lc28168	Myb transcription factor	GO:0003677, GO:0009751	1
Lc24347	Squalene epoxidase	GO:0004506, GO:0016021, GO:0050660, GO:0055114	1
Lc21498	Growth-regulating factor	GO:0005524, GO:0005634, GO:0006355, GO:0009624, GO:0048364, GO:0048366, GO:0061062	1
Lc21127	Kinesin-like protein	GO:0003777, GO:0005524, GO:0005874, GO:0007018, GO:0008017	1
Lc20101	TPR 7B-like protein	GO:0005515, GO:0005886	1
Lc22971	Beta-galactosidase	GO:0004565, GO:0005975	1
Lc22994	Cyclin A3.1	GO:0005634	1
Lc23419	Leucine-rich repeat, plant specific	GO:0016301, GO:0016310	1
Lc22412	Carboxy-terminal region remorin	GO:0005886	1
Lc23141	EF hand protein	GO:0005509	1
Lc32991	Uncharacterized protein	GO:0016021	1
Lc20078	Plant-specific B3-DNA-binding domain protein	GO:0003677, GO:0005634, GO:0006355	1
Lc22766	Adenine nucleotide alpha hydrolase-like domain kinase	GO:0004713, GO:0005524, GO:0016787, GO:0018108	1
Lc23500	Hexosyltransferase	GO:0005794, GO:0016757	1
Lc19565	Histone deacetylase complex subunit SAP30 Sin3-binding protein	GO:0005515	1
Lc19571	Nucleotide-diphospho-sugar transferase family protein	GO:0000139, GO:0016021, GO:0016757, GO:0071555	1
Lc19579	Glucan endo-1,3-beta-glucosidase-like protein	GO:0004553, GO:0005975	1
Lc19583	Erythronate-4-phosphate dehydrogenase family protein	GO:0016021	1
Lc19587	P-loop nucleoside triphosphate hydrolase superfamily protein	GO:0005524, GO:0016021, GO:0016787	1
Lc23481	BZIP transcription factor bZIP124	GO:0003700, GO:0006355, GO:0009845, GO:0043565, GO:0044212, GO:0046982	1
Lc13760	Putative replication protein A1	GO:0004386	1
Lc22279	Thioredoxin	GO:0004565, GO:0005975	1
Lc22305	Protein disulfide-isomerase LQY1	GO:0003756, GO:0006457, GO:0009535, GO:0009570, GO:0010206, GO:0016021, GO:0031072, GO:0051082	1
Lc21675	C2H2-like zinc finger protein	GO:0003950, GO:0046872	1
Lc24318	Transmembrane protein, putative	GO:0016021	1
Lc24262	GDSL-like lipase/acylhydrolase	GO:0005576, GO:0016788	1
Lc23921	Cinnamyl alcohol dehydrogenase-like protein	GO:0008270, GO:0016491, GO:0055114	1
Lc24028	Expansin-A1-like protein	GO:0005576, GO:0005618, GO:0009664, GO:0016020	1
Lc24024	Uncharacterized protein	GO:0004674, GO:0005524, GO:0006468	1
Lc23241	Uncharacterized protein	GO:0005515, GO:0016740	1
Lc22783	Hydroxyproline-rich glycoprotein family protein, putative	GO:0005886	1
Lc01097	Photosystem I reaction center subunit X psaK	GO:0009522, GO:0009535, GO:0015979, GO:0016168	1
Lc04367	Stress-induced receptor-like kinase	GO:0016301, GO:0016310, GO:0030247	1
Lc03812	Uncharacterized protein	GO:0005515, GO:0005677, GO:0006349, GO:0009409, GO:0016571, GO:0043078, GO:2000014	1
Lc04743	Glucosamine-6-phosphate isomerase/6-phosphogluconolactonase	GO:0005975, GO:0006098, GO:0016853, GO:0017057	1
Lc04740	Cyclic nucleotide-gated ion channel-like protein	GO:0005216, GO:0016021, GO:0034220	1
Lc00278	Basic helix loop helix (BHLH) DNA-binding family protein	GO:0003677, GO:0046983	1
Lc00453	Transmembrane protein, putative	GO:0016021	1
Lc03215	Auxin efflux carrier component	GO:0005886, GO:0009734, GO:0010105, GO:0010540, GO:0016021, GO:0048767, GO:0055085, GO:1901332	1
Lc03102	DnaJ heat shock amino-terminal domain protein	GO:0016021	1
Lc04098	NAD/NADH kinase family protein	GO:0003951, GO:0005516, GO:0006741, GO:0016310, GO:0019674	1
Lc00161	Chlorophyllide A oxygenase	GO:0005506, GO:0009706, GO:0010277, GO:0015995, GO:0016705, GO:0042651, GO:0042802, GO:0051537, GO:0055114	1
Lc04386	Heavy metal transport/detoxification superfamily protein	GO:0030001, GO:0046872	1
Lc35597	Uncharacterized protein	GO:0004674, GO:0005524, GO:0006468, GO:0016021, GO:0030247	1
Lc00336	Dynein light chain type 1 family protein	GO:0007017, GO:0030286	1
Lc04007	Calcium ion-binding protein	GO:0009737, GO:0009819, GO:0016021	1
Lc02816	Nudix hydrolase	GO:0016787	1
Lc03889	RNA-directed RNA polymerase	GO:0000166, GO:0001172, GO:0003968, GO:0016021	1
Lc01827	Trehalose-6-phosphate synthase domain protein	GO:0003824, GO:0005992	1
Lc01395	Fused compound leaf protein	GO:0003677, GO:0005634	1
Lc01274	Putative transmembrane ascorbate ferrireductase 3	GO:0016021, GO:0055114	1
Lc03814	2OG-Fe(II) oxygenase family oxidoreductase	GO:0016491, GO:0046872, GO:0055114	1
Lc19482	Uncharacterized protein	GO:0004674, GO:0005524, GO:0006468	1
Lc02632	Senescence-associated nodulin	GO:0051213, GO:0055114	1
Lc02109	Senescence-associated nodulin	GO:0016491, GO:0055114	1
Lc04782	Sorting nexin carboxy-terminal protein	GO:0016021, GO:0035091	1
Lc00855	Cold acclimation protein WCOR413	GO:0016021	1
Lc04662	Cysteine/histidine-rich C1 domain protein	GO:0005622, GO:0035556, GO:0047134, GO:0055114	1
Lc27811	Pyridine nucleotide-disulfide oxidoreductase domain protein	GO:0016491, GO:0055114	1
Lc04663	UPF0496 plant-like protein	GO:0016021	1
Lc03234	Inactive Serine/Threonine-kinase BUB1-like protein, putative	GO:0000776, GO:0005737, GO:0005828, GO:0007094, GO:0010369, GO:0016301, GO:0016310	1
Lc02308	Cytochrome P450 family protein	GO:0004497, GO:0005506, GO:0016705, GO:0020037, GO:0055114	1
Lc33991	Cytochrome P450 family protein	GO:0004497, GO:0005506, GO:0016021, GO:0016705, GO:0020037, GO:0055114	1
Lc03256	Required for arbuscular mycorrhization 2	GO:0008152, GO:0016021, GO:0016746	1
Lc16573	Leaf and flower-like protein	GO:0005488, GO:0005634, GO:0048366, GO:0048653	1
Lc01685	Transducin/WD40 domain-like protein, putative	GO:0005515, GO:0005618	1
Lc26552	MATH domain protein	GO:0005515	1
Lc02782	DNA repair helicase rad5,16, putative	GO:0003676, GO:0004386, GO:0005515, GO:0005524, GO:0008270, GO:0009941	1
Lc03816	Salt stress response/antifungal domain protein	GO:0016021	1
Lc01160	Plant-specific B3-DNA-binding domain protein	GO:0003677, GO:0005634, GO:0006355	1
Lc28704	DEAD-box ATP-dependent RNA helicase	GO:0003676, GO:0004386, GO:0005524	1
Lc22923	E3 ubiquitin-protein ligase	GO:0004842, GO:0005515, GO:0005634, GO:0005737, GO:0006511, GO:0007275, GO:0008270, GO:0016567, GO:0016874	1
Lc04417	GATA type zinc finger transcription factor family protein	GO:0003700, GO:0006355, GO:0007623, GO:0008270, GO:0043565, GO:0044212	1
Lc02125	Transmembrane protein, putative	GO:0016021	1
Lc33112	Lectin receptor kinase	GO:0004674, GO:0005524, GO:0006468, GO:0016021, GO:0030246	1
Lc33111	Uricase	GO:0004846, GO:0005777, GO:0006144, GO:0007031, GO:0019628, GO:0055114	1
Lc01620	Serine/Threonine kinase domain protein	GO:0000911, GO:0004672, GO:0005515, GO:0005524, GO:0006468, GO:0009524, GO:0009558	1
Lc20916	Cytokinin response regulator 4	GO:0000160, GO:0005622	1
Lc02811	Drug resistance transporter-like ABC domain protein	GO:0005524, GO:0006810, GO:0016021, GO:0016887	1
Lc03208	Glycerol-3-phosphate dehydrogenase	GO:0005739, GO:0006072, GO:0006127, GO:0009331, GO:0019563, GO:0052591	1
Lc02907	Condensin complex subunit 1	GO:0005488, GO:0005634, GO:0007067, GO:0030261, GO:0051301	1
Lc05660	GDP-fucose O-fucosyltransferase-like protein	GO:0016757	1
Lc26349	TPR protein	GO:0004674, GO:0005524, GO:0006468, GO:0016021, GO:0030246	1
Lc00978	LRR receptor-like kinase	GO:0004672, GO:0005515, GO:0005524, GO:0006468, GO:0016021	1
Lc02102	Calmodulin-domain kinase CDPK protein	GO:0004674, GO:0005509, GO:0005524, GO:0006468	1
Lc03499	Double Clp-N motif P-loop nucleoside triphosphate hydrolase superfamily protein	GO:0016787, GO:0019538	1
Lc03484	Lecithin retinol acyltransferase	GO:0016746, GO:0071284	1
Lc04545	HVA22-like protein	GO:0016020	1
Lc01070	SAUR-like auxin-responsive family protein	GO:0009733	1
Lc31544	Ankyrin repeat protein	GO:0005515, GO:0016021	1
Lc09102	Iron-sulfur cluster assembly protein IscA	GO:0005198, GO:0016226, GO:0051536	1
Lc27627	Purple acid phosphatase	GO:0003993, GO:0016311, GO:0046872	1
Lc26655	Cellulose synthase-like protein A1	GO:0016021	1
Lc04686	AT hook motif DNA-binding family protein	GO:0003677	1
Lc04625	Uncharacterized protein	GO:0003677, GO:0005737, GO:0006221, GO:0033862, GO:0046939	1
Lc01314	Homeobox leucine zipper protein	GO:0003700, GO:0005634, GO:0009965, GO:0010434, GO:0010582, GO:0043565, GO:0045893, GO:0048510	1
Lc03899	Peptidyl-prolyl cis-trans isomerase	GO:0000413, GO:0003755, GO:0006457, GO:0009535, GO:0009543	1
Lc04163	C2H2-type zinc finger protein	GO:0003676, GO:0046872	1
Lc02082	Pectate lyase	GO:0030570, GO:0045490, GO:0046872	1
Lc04707	Thylakoid lumenal 15.0 kDa protein	GO:0009543	1
Lc01974	SAUR-like auxin-responsive family protein	GO:0009733	1
Lc04138	Nucleoporin autopeptidase	GO:0005515, GO:0008270	1
Lc02818	Importin subunit alpha	GO:0005515, GO:0005634, GO:0005829, GO:0006606, GO:0008565	1
Lc02268	Phosphatidic acid phosphohydrolase	GO:0008195, GO:0008654, GO:0016020, GO:0016036, GO:0019375, GO:0048046	1
Lc03415	Kinesin-like protein	GO:0003777, GO:0005524, GO:0007018, GO:0008017	1
Lc03590	DNA-binding protein, putative	GO:0003677	1
Lc00558	Nodulin MtN21/EamA-like transporter family protein	GO:0016021, GO:0055085	1
Lc00480	ADP-ribosylation factor GTPase-activating protein AGD10	GO:0005096, GO:0005634, GO:0005829, GO:0043547	1
Lc02601	Uncharacterized protein	GO:0009538, GO:0015979	1
Lc00986	Flavin-containing monooxygenase	GO:0004499, GO:0016021, GO:0050660, GO:0050661, GO:0055114	1
Lc00056	Histone-lysine N-methyltransferase SUVR2-like protein	GO:0005515, GO:0005694, GO:0005730, GO:0008270, GO:0009507, GO:0018024, GO:0034968	1
Lc04512	Cytochrome P450 family protein	GO:0004497, GO:0005506, GO:0007034, GO:0016705, GO:0020037, GO:0055114	1
Lc03019	Legumin B	GO:0045735	1
Lc02681	Putative ethylene responsive factor	GO:0003677, GO:0003700, GO:0005634, GO:0006355	1
Lc00432	Hyoscyamine 6-dioxygenase-like protein	GO:0005506, GO:0051213, GO:0055114	1
Lc00975	RING-H2 zinc finger protein	GO:0005515, GO:0008270, GO:0016021	1
Lc00155	DNA replication factor CDT1-like protein	GO:0005634, GO:0006260, GO:0009507, GO:0009658, GO:0019901, GO:0048229, GO:0051276, GO:0070182	1
Lc02619	Outer membrane OMP85 family protein	GO:0019867	1
Lc02888	Transcriptional regulator superman protein	GO:0003676, GO:0046872	1
Lc16921	40S ribosomal protein S15-4	GO:0003723, GO:0003735, GO:0005730, GO:0005774, GO:0006412, GO:0009506, GO:0022627	1
Lc04153	PRA1 family protein	GO:0016021	1
Lc04359	Uncharacterized protein	GO:0009507, GO:0009523, GO:0015979, GO:0016021	1
Lc03220	Auxin-induced protein	GO:0005515, GO:0005634, GO:0006355, GO:0009734	1
Lc04427	Auxin-induced protein	GO:0005515, GO:0005634, GO:0006355, GO:0009734	1
Lc00459	Serine/Threonine-kinase Nek4	GO:0004674, GO:0005524, GO:0006468	1
Lc00867	Acetyl-CoA carboxylase, putative	GO:0004075, GO:0004485, GO:0005524, GO:0005739, GO:0006552, GO:0022626, GO:0050897	1
Lc01047	Type I inositol-1,4,5-trisphosphate 5-phosphatase	GO:0016787, GO:0046856	1
Lc01935	Ribosome recycling factor	GO:0005507, GO:0009570, GO:0009579, GO:0009658, GO:0009793, GO:0009817, GO:0032544, GO:0042742	1
Lc01989	Patatin	GO:0016042, GO:0016787	1
Lc01088	Nuclear transcription factor Y subunit B9	GO:0005634, GO:0006355, GO:0043565, GO:0046982	1
Lc03713	Haloacid dehalogenase-like hydrolase	GO:0008152, GO:0009507, GO:0016787	1
Lc25439	4-coumarate:CoA ligase-like protein	GO:0008152, GO:0016874	1
Lc02432	Salt stress response/antifungal domain protein	GO:0009506, GO:0010497, GO:0016021, GO:0046739	1
Lc02376	Uncharacterized protein	GO:0003993, GO:0016311	1
Lc04750	Meprin and TRAF (MATH)-like domain protein	GO:0005515	1
Lc01909	HR-like lesion-inducing protein	GO:0005783, GO:0016021	1
Lc01884	Electron transfer flavoprotein subunit beta	GO:0005739, GO:0006552, GO:0009055, GO:0015996	1
Lc00625	Ethylene-responsive transcription factor 1B	GO:0003677, GO:0003700, GO:0005634, GO:0006355, GO:0006952, GO:0009873	1
Lc04496	Inhibitor of trypsin and hageman factor-like protein	GO:0004867, GO:0009611, GO:0010951	1
Lc01662	Putative uncharacterized protein	GO:0004674, GO:0005524, GO:0009755, GO:0009934, GO:0010389, GO:0046777	1
Lc04343	Phosphate transporter PHO1-like protein	GO:0000822, GO:0005802, GO:0005886, GO:0006799, GO:0006817, GO:0015114, GO:0016021, GO:0016036, GO:0048016	1
Lc02004	Kinesin-like protein	GO:0003777, GO:0005524, GO:0005874, GO:0007018, GO:0008017, GO:0009524	1
Lc35568	ATP synthase CF1 epsilon subunit	GO:0005524	1
Lc02101	Myb-related transcription factor LBM1	GO:0003677	1
Lc02584	Auxin-induced protein	GO:0005515, GO:0005634, GO:0006355, GO:0009734	1
Lc01404	30S ribosomal S16-like protein	GO:0003735, GO:0005840, GO:0006412, GO:0009793, GO:0009941	1
Lc03952	Putative uncharacterized protein	GO:0009941, GO:0010189, GO:0010236, GO:0016021, GO:0032259, GO:0051741	1
Lc01649	Microtubule associated protein, MAP65/ASE1 family protein	GO:0000280, GO:0000911, GO:0008017, GO:0009524, GO:0009574, GO:0009624, GO:0046785, GO:0052096, GO:0055028	1
Lc01080	BHLH transcription factor-like protein	GO:0046983	1
Lc02162	Plastocyanin-like domain protein	GO:0009055	1
Lc04139	Mammalian STARD2 lipid-binding START domain protein	GO:0005773, GO:0008289, GO:0016021	1
Lc02658	Heavy metal transport/detoxification superfamily protein	GO:0030001, GO:0046872	1
Lc02262	Lysine ketoglutarate reductase trans-splicing-like protein	GO:0016021	1
Lc37666	Nudix hydrolase-like protein	GO:0016787	1
Lc02951	Phloem protein 2-B13	GO:0005515	1
Lc25283	GDSL-like lipase/acylhydrolase	GO:0016788	1
Lc04292	Plant/MNJ8-150 protein	GO:0009535, GO:0016021	1
Lc04607	Protein SSXT	GO:0008283, GO:0009955, GO:0048366	1
Lc02823	Histone H1	GO:0000786, GO:0003677, GO:0005730, GO:0005739, GO:0006334	1
Lc04986	Serine/Threonine-kinase Nek4	GO:0004674, GO:0005524, GO:0006468	1
Lc00308	Trihelix transcription factor	GO:0001158, GO:0005516, GO:0005634, GO:0045893	1
Lc04266	Pollen-specific SF21-like protein	GO:0016021	1
Lc03688	Basic helix loop helix (BHLH) DNA-binding family protein	GO:0003677, GO:0046983	1
Lc03576	Transmembrane protein, putative	GO:0016021	1
Lc02275	Kinesin-like protein	GO:0003777, GO:0005524, GO:0005874, GO:0007018, GO:0008017	1
Lc02280	Lipoxygenase	GO:0005515, GO:0006633, GO:0016702, GO:0031408, GO:0046872, GO:0055114	1
Lc03385	DUF1399 family protein	GO:0005886	1
Lc01119	F-box protein	GO:0005515	1
Lc01930	Uncharacterized protein	GO:0003677, GO:0005634, GO:0009414, GO:0009651, GO:0009737, GO:0045893	1
Lc02037	Carbohydrate-binding X8 domain protein	GO:0005975	1
Lc03598	Phytochrome-interacting factor 3.1	GO:0003677, GO:0005634, GO:0009704, GO:0009740, GO:0010017, GO:0031539, GO:0042802, GO:0046983	1
Lc04502	Uncharacterized protein	GO:0016787	1
Lc02475	Pectinacetylesterase family protein	GO:0016787	1
Lc00360	Uncharacterized protein	GO:0005694, GO:0005730, GO:0007126	1
Lc01721	S-acyltransferase	GO:0008270, GO:0016021, GO:0019706	1
Lc01679	Autophagy-related protein	GO:0006914	1
Lc00505	Glycogen synthase kinase-3 homolog MsK-2 (2.7.11.1)	GO:0004674, GO:0005524, GO:0006468	1
Lc03732	Pectinesterase	GO:0005618, GO:0030599, GO:0042545, GO:0045330, GO:0045490	1
Lc00391	Glycerol-3-phosphate acyltransferase	GO:0008152, GO:0016021, GO:0016746	1
Lc02981	BRCT domain-containing protein	GO:0005515, GO:0008270	1
Lc00764	Endoglucanase	GO:0008810, GO:0030245	1
Lc04316	Outer envelope pore protein	GO:0016021	1
Lc04237	Indole-3-acetic acid-amido synthetase	GO:0009941	1
Lc01057	Kinase interacting (KIP1-like) family protein	GO:0003779, GO:0016301, GO:0016310	1
Lc01056	Transmembrane protein, putative	GO:0016021	1
Lc02128	U1 small nuclear ribonucleoprotein C	GO:0000243, GO:0000387, GO:0000395, GO:0003729, GO:0005685, GO:0008270, GO:0019013, GO:0030619, GO:0071004	1
Lc02825	Serine/Threonine kinase, plant-type protein	GO:0005515, GO:0016301, GO:0016310	1
Lc01702	Rac GTPase activating protein	GO:0007165	1
Lc02418	AP2 domain class transcription factor	GO:0003677, GO:0003700, GO:0005634, GO:0006355	1
Lc01044	Glutaredoxin (GRX) family protein	GO:0005623, GO:0009055, GO:0015035, GO:0045454, GO:0055114	1
Lc04155	Shugoshin protein	GO:0000775, GO:0005634, GO:0045132	1
Lc01803	Myb-like transcription factor family protein	GO:0005634, GO:0006355, GO:0010628, GO:0016036, GO:0043565	1
Lc04172	Long-chain acyl-CoA synthetase	GO:0003824, GO:0008152, GO:0016021	1
Lc16254	4-hydroxy-3-methylbut-2-enyl diphosphate reductase	GO:0019288, GO:0046872, GO:0050992, GO:0051745, GO:0055114	1
Lc00411	Plastid envelope DNA binding protein	GO:0003677	1
Lc01453	Non-seed lectin (Precursor)	GO:0016021, GO:0030246	1
Lc02960	Myb-like transcription factor family protein	GO:0003677, GO:0005634, GO:0006355, GO:0009737, GO:0055062	1
Lc01321	NAC transcription factor-like protein	GO:0003677, GO:0005634, GO:0006355	1
Lc20956	NAC transcription factor-like protein	GO:0003677, GO:0005634, GO:0006355	1
Lc04661	Piriformospora indica-insensitive-like protein	GO:0005515	1
Lc00105	Myb/SANT-like DNA-binding domain protein	GO:0003677	1
Lc02393	Alpha/beta hydrolase family protein	GO:0005783, GO:0005794, GO:0005886, GO:0047372	1
Lc01266	Uncharacterized protein	GO:0016021	1
Lc02513	Carboxypeptidase	GO:0004185, GO:0006508	1
Lc01628	Substrate carrier family protein	GO:0005509, GO:0006810, GO:0009941, GO:0016021	1
Lc00204	PIN domain protein	GO:0005515, GO:0009555	1
Lc00476	GRAS family transcription factor	GO:0006355	1
Lc02326	50S ribosomal protein L21	GO:0003723, GO:0003735, GO:0005634, GO:0005840, GO:0006412, GO:0009409, GO:0009570, GO:0009658, GO:0009793, GO:0009941, GO:0010027	1
Lc03096	Uncharacterized protein	GO:0004675, GO:0005524, GO:0005886, GO:0006468, GO:0007030, GO:0009556, GO:0009742, GO:0009793, GO:0010152, GO:0010227, GO:0016021, GO:0033612, GO:0042802, GO:0043234	1
Lc02314	Oxidoreductase family, NAD-binding rossmann fold protein	GO:0016491, GO:0055114	1
Lc01551	Carboxypeptidase D-like protein	GO:0004181, GO:0006508, GO:0008270, GO:0010008, GO:0010082, GO:0016021	1
Lc00617	Polypyrimidine tract-binding-like protein	GO:0000166, GO:0000932, GO:0003723, GO:0005634, GO:0006397, GO:0006417, GO:0043484	1
Lc00418	Abscisic acid stress ripening-related protein	GO:0006950	1
Lc02553	Hsp20/alpha crystallin family protein	GO:0016021	1
Lc35489	Methyltransferase	GO:0008168, GO:0032259	1
Lc05095	Membrane-associated kinase regulator-like protein, putative	GO:0016301, GO:0016310	1
Lc02229	Uncharacterized protein	GO:0005524, GO:0016021, GO:0016887	1
Lc00950	25.3 kDa vesicle transporter-like protein, putative	GO:0006810, GO:0016021	1
Lc01102	LRR receptor-like kinase family protein	GO:0004674, GO:0005515, GO:0005524, GO:0006468, GO:0009554, GO:0009556, GO:0010234, GO:0016021	1
Lc01610	Dihydrodipicolinate reductase	GO:0008839, GO:0009089, GO:0009570, GO:0019684, GO:0055114	1
Lc04596	Calcium-dependent kinase	GO:0004674, GO:0005524, GO:0046777	1
Lc04807	Peroxidase	GO:0004601, GO:0005576, GO:0006979, GO:0020037, GO:0042744, GO:0046872, GO:0055114, GO:0098869	1
Lc04780	MADS box protein M3	GO:0003677, GO:0003700, GO:0005634, GO:0006355, GO:0046983	1
Lc04885	3-ketoacyl-CoA synthase	GO:0006633, GO:0016021, GO:0016747	1
Lc02710	DEAD-box ATP-dependent RNA helicase	GO:0003723, GO:0004386, GO:0005524, GO:0005634	1
Lc04147	LRR receptor-like kinase family protein	GO:0004674, GO:0005515, GO:0005524, GO:0006468, GO:0009553, GO:0010103, GO:0016021, GO:0048481	1
Lc17369	Uncharacterized protein	GO:0031023, GO:0051225	1
Lc00797	IQ calmodulin-binding motif protein	GO:0005515	1
Lc01811	Kinase interacting (KIP1-like) family protein	GO:0005886, GO:0009506, GO:0016301, GO:0016310, GO:0051015	1
Lc02696	Homocysteine S-methyltransferase-like protein	GO:0005886, GO:0008168, GO:0032259	1
Lc04508	ERG2 and Sigma1 receptor-like protein	GO:0016021	1
Lc00160	Ovate transcriptional repressor	GO:0045892	1
Lc04299	Haloacid dehalogenase-like hydrolase	GO:0008152, GO:0016787	1
Lc03321	Lipoxygenase	GO:0005515, GO:0006633, GO:0009507, GO:0010311, GO:0031408, GO:0034440, GO:0046872, GO:1900366, GO:1990136	1
Lc01622	RAN GTPase activating protein	GO:0005515, GO:0005635, GO:0005774, GO:0005783, GO:0009507, GO:0009651	1
Lc01140	MAP kinase kinase kinase	GO:0004674, GO:0005524, GO:0043622, GO:0046777, GO:0048046	1
Lc03160	hypothetical protein	GO:0016021	1
Lc01926	Cysteine-rich receptor-kinase-like protein	GO:0005515	1
Lc05523	Cysteine-rich receptor-kinase-like protein	GO:0004674, GO:0005524, GO:0006468, GO:0016021	1
Lc02414	Cysteine-rich RLK (Receptor-like kinase) protein	GO:0016301, GO:0016310	1
Lc01162	Xyloglucan endotransglucosylase/hydrolase	GO:0004553, GO:0005618, GO:0010411, GO:0016762, GO:0042546, GO:0048046, GO:0071555	1
Lc01931	Nucleobase-ascorbate transporter 4	GO:0005215, GO:0016021, GO:0055085	1
Lc02637	Phototropic-responsive NPH3 family protein	GO:0005515, GO:0009958, GO:0071944	1
Lc02221	DUF566 family protein	GO:0005777, GO:0009658	1
Lc08141	Beta-xylosidase/alpha-L-arabinofuranosidase-like protein	GO:0004553, GO:0005618, GO:0005975	1
Lc03557	Thioredoxin-like/ATP-binding protein	GO:0005524, GO:0005623, GO:0045454	1
Lc03564	Uncharacterized protein	GO:0046872	1
Lc04752	UNC-50 family protein	GO:0016021	1
Lc04963	LRR receptor-like kinase family protein	GO:0004672, GO:0005515, GO:0005524, GO:0006468, GO:0016021	1
Lc01158	Cyclin D	GO:0000082, GO:0005634, GO:0009735, GO:0009741, GO:0009744, GO:0042127, GO:0048316	1
Lc01747	RING/FYVE/PHD zinc finger protein	GO:0008270, GO:0016021	1
Lc00947	Repressor of RNA polymerase III transcription	GO:0005634, GO:0016480	1
Lc02484	hypothetical protein	GO:0016021	1
Lc01474	Uncharacterized protein	GO:0044212, GO:0046872	1
Lc14981	ATP synthase CF0 subunit I	GO:0015078, GO:0015986, GO:0016021, GO:0045263	1
Lc04911	Reticulon-like protein	GO:0005789, GO:0016021	1
Lc03070	Uncharacterized protein	GO:0003824	1
Lc02485	Uncharacterized protein	GO:0004674, GO:0005524, GO:0006468, GO:0016021, GO:0030247	1
Lc01111	Hypothetical chloroplast RF19	GO:0016021	1
Lc24518	Uncharacterized protein	GO:0005515	1
Lc04902	Uncharacterized protein	GO:0005634, GO:0008285, GO:0009965, GO:0010094, GO:0010097, GO:0010158, GO:0046872, GO:0048653	1
Lc03266	50S ribosomal protein L15, chloroplastic (CL15) (Fragment) (Precursor)	GO:0003735, GO:0006412, GO:0009570, GO:0009735, GO:0009941, GO:0015934	1
Lc01668	Uncharacterized protein	GO:0005515, GO:0005622, GO:0008270, GO:0016020	1
Lc02000	Alpha-glucosidase	GO:0004553, GO:0005975, GO:0030246	1
Lc05041	Uncharacterized protein	GO:0030001, GO:0046872	1
Lc03864	Arylacetamide deacetylase	GO:0008152, GO:0016787	1
Lc04859	Ovate transcriptional repressor	GO:0045892	1
Lc04860	Uncharacterized protein	GO:0009553, GO:0048316	1
Lc03615	Cationic amino acid transporter	GO:0003333, GO:0015171, GO:0016021	1
Lc33315	T1.3 protein	GO:0016021	1
Lc04941	Myb-like DNA-binding domain, shaqkyf class protein	GO:0003677, GO:0005634, GO:0006355	1
Lc02120	Translation initiation factor IF-3	GO:0003743, GO:0005515, GO:0006413	1
Lc03515	ACT-like tyrosine kinase family protein	GO:0004674, GO:0005524, GO:0005829, GO:0006468, GO:0009658, GO:0016597	1
Lc06834	Lactoylglutathione lyase / glyoxalase I family protein	GO:0016829	1
Lc02445	LRR receptor-like kinase	GO:0005515, GO:0005618, GO:0009506, GO:0016301, GO:0016310	1
Lc01383	Tonoplast intrinsic protein	GO:0005215, GO:0006810, GO:0016021	1
Lc01374	Beta-hexosaminidase	GO:0004563, GO:0005975	1
Lc00115	Transcription factor	GO:0044212	1
Lc05137	Plastid lipid-associated protein	GO:0009535, GO:0009941	1
Lc01766	Uncharacterized protein	GO:0016021	1
Lc03614	G1-like protein	GO:0005634, GO:0009886, GO:0010199, GO:0010492, GO:0048441, GO:0048834	1
Lc01222	Cellulose synthase-like protein A1	GO:0009294, GO:0009617, GO:0016021, GO:0051753, GO:0097502	1
Lc27738	Histone H2B	GO:0000786, GO:0003677, GO:0005634, GO:0046982	1
Lc06612	Peptide/nitrate transporter	GO:0005215, GO:0005886, GO:0006857, GO:0009624, GO:0016021	1
Lc05442	hypothetical protein	GO:0016021	1
Lc05438	Core-2/I-branching enzyme	GO:0008375, GO:0016021	1
Lc05437	Chloride channel protein	GO:0005247, GO:0006821, GO:0009705, GO:0016021, GO:1903959	1
Lc05415	hypothetical protein	GO:0004672, GO:0005515, GO:0005524, GO:0006468, GO:0016021	1
Lc10256	MLO-like protein	GO:0005516, GO:0006952, GO:0009607, GO:0016021	1
Lc10261	ATP-dependent DNA helicase RecQ family protein	GO:0000724, GO:0003676, GO:0005524, GO:0005622, GO:0006260, GO:0009506, GO:0032508, GO:0043140, GO:0070417, GO:0071215	1
Lc10268	Potassium channel	GO:0005242, GO:0009506, GO:0009737, GO:0016021, GO:0042391, GO:0042802, GO:0071805	1
Lc10277	UDP-glucose:glycoprotein glucosyltransferase	GO:0003980, GO:0005783, GO:0006486, GO:0009626, GO:0009751, GO:0010204, GO:0046283, GO:0097359	1
Lc18037	Uncharacterized protein	GO:0005886, GO:0009555, GO:0009793	1
Lc18038	Uncharacterized protein	GO:0006810, GO:0016021	1
Lc08618	Alpha-crystallin domain of heat shock protein	GO:1901537	1
Lc10734	Fructose-1,6-bisphosphatase, cytosolic-like protein	GO:0006001, GO:0016311, GO:0042132	1
Lc08138	Glycosyltransferase	GO:0008152, GO:0016758	1
Lc00726	ATP synthase subunit alpha	GO:0005524, GO:0015991, GO:0016820, GO:0033178	1
Lc08153	Uncharacterized protein	GO:0006869, GO:0008289, GO:0046658	1
Lc10647	ICE-like protease (Caspase) p20 domain protein	GO:0006508, GO:0008233	1
Lc08370	hypothetical protein	GO:0004674, GO:0005509, GO:0005515, GO:0005524, GO:0005886, GO:0006468, GO:0016021, GO:0030247	1
Lc10455	U3 small nucleolar RNA-associated-like protein	GO:0005515	1
Lc26554	Metal ion-binding protein, putative	GO:0004497, GO:0005506, GO:0016705, GO:0020037, GO:0055114	1
Lc10428	Proline iminopeptidase	GO:0004177, GO:0005829, GO:0006508, GO:0009507	1
Lc10432	Plant/T16L1-180 protein, putative	GO:0009507	1
Lc35595	Uncharacterized protein	GO:0005576	1
Lc07322	Kinesin-like protein	GO:0003777, GO:0005524, GO:0005634, GO:0005876, GO:0007018, GO:0008017, GO:0051225	1
Lc07326	Transmembrane protein, putative	GO:0016021	1
Lc09435	Late embryogenesis abundant protein	GO:0016021	1
Lc08701	Zinc finger protein CONSTANS-LIKE 3	GO:0005622, GO:0008270	1
Lc09651	Myb transcription factor	GO:0003677	1
Lc09040	Inositol monophosphatase family protein	GO:0009507, GO:0046854	1
Lc09559	Transmembrane protein, putative	GO:0016021	1
Lc09575	DUF4408 domain protein	GO:0016021	1
Lc13273	Auxin-induced protein 6B	GO:0009733	1
Lc09581	S1/P1 nuclease family protein	GO:0000014, GO:0003676, GO:0006308, GO:0010150, GO:0016891, GO:0043765, GO:0080187, GO:0090305	1
Lc10521	Transmembrane protein, putative	GO:0016021	1
Lc06916	Allantoinase	GO:0000256, GO:0004038, GO:0005783, GO:0006145, GO:0006995, GO:0008270, GO:0010136, GO:0016021, GO:0050897	1
Lc06917	Fatty acid desaturase Peptidase M, neutral zinc metallopeptidases, zinc-binding site	GO:0016021, GO:0030148, GO:0042284, GO:0055114	1
Lc06920	Uncharacterized protein	GO:0005515, GO:0008270	1
Lc06936	Splicing factor 3B subunit 2	GO:0005634	1
Lc08403	Dof domain zinc finger protein	GO:0003677, GO:0006355	1
Lc08739	Transmembrane protein, putative	GO:0016021	1
Lc07928	Transmembrane protein, putative	GO:0016021	1
Lc08651	Auxin response factor	GO:0003677, GO:0003700, GO:0005634, GO:0006355, GO:0009734, GO:0010050, GO:0010158, GO:0010582	1
Lc05167	RAB GTPase-like protein A1D	GO:0005525, GO:0005622, GO:0007264	1
Lc22309	Ribosomal protein L34	GO:0003735, GO:0005840, GO:0006412	1
Lc06248	LRR receptor-like kinase	GO:0005515, GO:0005886, GO:0016021, GO:0016301, GO:0016310, GO:1900426, GO:1902290	1
Lc06251	Uncharacterized protein	GO:0009061	1
Lc07799	NLI interacting factor-like phosphatase	GO:0016311, GO:0016791	1
Lc10288	GDSL-like lipase/acylhydrolase	GO:0016788	1
Lc07902	Early-responsive to dehydration stress protein (ERD4)	GO:0005774, GO:0005886, GO:0009506, GO:0009941, GO:0016021	1
Lc05454	LRR receptor-like kinase	GO:0005515, GO:0009505, GO:0016021, GO:0016301, GO:0016310	1
Lc05491	Glycoside hydrolase family 17 protein	GO:0004553, GO:0005975	1
Lc10141	DUF642 family protein	GO:0005886	1
Lc08299	Monothiol glutaredoxin-S2 protein	GO:0005623, GO:0009055, GO:0015035, GO:0045454, GO:0055114	1
Lc07851	CASP-like protein	GO:0005886, GO:0016021	1
Lc07855	Beta-amylase	GO:0000272, GO:0016161	1
Lc28750	ATP synthase subunit alpha, chloroplastic	GO:0005524, GO:0016021	1
Lc06351	Serine/Threonine kinase family protein	GO:0000914, GO:0004672, GO:0005524, GO:0005819, GO:0006468, GO:0008017, GO:0009506, GO:0009524, GO:0009556, GO:0009574, GO:0010245, GO:0010342	1
Lc06354	Ankyrin repeat protein	GO:0005515, GO:0016021	1
Lc07657	Glutamine synthetase leaf isozyme, chloroplastic (6.3.1.2) (GS2) (Glutamate--ammonia ligase) (Precursor)	GO:0004356, GO:0006542	1
Lc10727	Mediator of RNA polymerase II transcription subunit 33A	GO:0016021, GO:0016592, GO:2000762	1
Lc09152	Basic helix loop helix (BHLH) DNA-binding family protein	GO:0003677, GO:0005634, GO:0009913, GO:0010374, GO:0046983	1
Lc09260	Eukaryotic aspartyl protease family protein	GO:0006508, GO:0008233	1
Lc07230	Pmr5/Cas1p GDSL/SGNH-like acyl-esterase family protein	GO:0007623, GO:0016021	1
Lc38807	RNA pseudouridine synthase	GO:0001522, GO:0003723, GO:0009982	1
Lc15289	FAD-binding berberine family protein	GO:0016614, GO:0050660, GO:0055114	1
Lc10015	Aspartic proteinase	GO:0004190, GO:0006508, GO:0006629	1
Lc10449	Uncharacterized protein	GO:0016021, GO:0016301, GO:0016310, GO:0030247	1
Lc10448	Pectate lyase	GO:0030570, GO:0045490, GO:0046872	1
Lc15325	Uncharacterized protein	GO:0003700, GO:0006355, GO:0043565	1
Lc06633	Pyrophosphate-dependent phosphofructokinase PfpB	GO:0003872, GO:0005524, GO:0005737, GO:0006002, GO:0046835, GO:0046872, GO:0047334, GO:0061615	1
Lc09444	Calcium-binding EF hand protein	GO:0005509, GO:0005515, GO:0005525, GO:0005737, GO:0005886, GO:0006897, GO:0009506, GO:0032956, GO:0043231, GO:0051260	1
Lc07178	RHO protein GDP dissociation inhibitor	GO:0005094, GO:0005737, GO:0050790	1
Lc06605	Putative uncharacterized protein	GO:0016021	1
Lc10751	Heavy metal transport/detoxification superfamily protein	GO:0030001, GO:0046872	1
Lc36473	Phosphoglycolate phosphatase	GO:0008967, GO:0009507, GO:0016311	1
Lc33823	Calcineurin B-like protein	GO:0005509	1
Lc33828	hypothetical protein	GO:0016021	1
Lc33829	O-glycosyl hydrolase family 17 protein	GO:0004553, GO:0005975, GO:0016021	1
Lc32559	RAB GTPase-like protein C2B	GO:0005525, GO:0005773, GO:0005886, GO:0007264	1
Lc05240	Uncharacterized protein	GO:0005515, GO:0008270	1
Lc10622	Alpha/beta superfamily hydrolase	GO:0016787	1
Lc09601	E3 ubiquitin-protein ligase LIN-like protein, putative	GO:0005488, GO:0016874	1
Lc08538	Glycoside hydrolase family 3 protein	GO:0004553, GO:0005886, GO:0005975	1
Lc07515	ADP-ribosylation factor GTPase-activating protein AGD10	GO:0005096, GO:0005515, GO:0009555, GO:0043547	1
Lc10638	2-succinylbenzoate-CoA ligase/peroxisomal protein	GO:0005777, GO:0008756, GO:0009507, GO:0016021, GO:0042372	1
Lc10634	Malectin/receptor-like kinase family protein	GO:0004674, GO:0005524, GO:0005886, GO:0006468, GO:0009741, GO:0009826, GO:0016021	1
Lc05599	TPR repeat protein, putative	GO:0005515, GO:0007140, GO:0009556	1
Lc06135	Fatty acid 2-hydroxylase-like protein	GO:0000038, GO:0005506, GO:0005783, GO:0006633, GO:0016021, GO:0043069, GO:0055114, GO:0080132	1
Lc09382	Sec14p-like phosphatidylinositol transfer family protein	GO:0005215, GO:0005634, GO:0005829, GO:0005886, GO:0006810, GO:0016021	1
Lc06374	Substrate carrier family protein	GO:0016021, GO:0055085	1
Lc07558	Complex 1 protein, LYR family protein	GO:0015698, GO:0016021	1
Lc07557	Polygalacturonase plant-like protein	GO:0004650, GO:0005576, GO:0005975, GO:0071555	1
Lc09658	30S ribosomal protein S1	GO:0003723, GO:0003735, GO:0005840, GO:0006412, GO:0009570, GO:0009579, GO:0009735, GO:0016020	1
Lc22881	Ankyrin repeat protein	GO:0016021	1
Lc24789	Transmembrane protein, putative	GO:0016021	1
Lc09047	GDSL-like lipase/acylhydrolase	GO:0016788	1
Lc10002	Alpha-L-arabinofuranosidase/beta-D-xylosidase	GO:0005975, GO:0009505, GO:0010214, GO:0046556, GO:0048046	1
Lc07527	DUF4378 domain protein	GO:0005886	1
Lc06906	Transmembrane protein, putative	GO:0016021	1
Lc08646	Importin subunit alpha	GO:0005515, GO:0005730, GO:0005829, GO:0006606, GO:0008565, GO:0009506	1
Lc27940	Histone H3	GO:0000786, GO:0003677, GO:0046982	1
Lc35573	Uncharacterized protein	GO:0016021	1
Lc08692	Cellulose synthase	GO:0005886, GO:0009834, GO:0016021, GO:0016760, GO:0030244, GO:0042742, GO:0046872, GO:0050832, GO:0071555	1
Lc06262	Plasma membrane ATPase 4	GO:0005524, GO:0006754, GO:0008553, GO:0016021, GO:0046872, GO:1902600	1
Lc06204	Core-2/I-branching enzyme	GO:0008375, GO:0016021	1
Lc05525	Transcription factor	GO:0046983	1
Lc10410	Uncharacterized protein	GO:0005388, GO:0005516, GO:0005524, GO:0005886, GO:0009506, GO:0009624, GO:0016021, GO:0043621, GO:0046872, GO:0070588	1
Lc07492	Early flowering protein	GO:0009648	1
Lc11768	Tubulin beta-1 chain	GO:0003924, GO:0005200, GO:0005525, GO:0005737, GO:0005874, GO:0007010, GO:0007017	1
Lc05998	Growth-regulating factor-like protein	GO:0005524, GO:0005634, GO:0006355	1
Lc06551	Mps one binder kinase activator-like protein 1A	GO:0016301, GO:0016310	1
Lc08587	Acyl-CoA N-acyltransferase (NAT) superfamily protein	GO:0008080	1
Lc18462	Exocyst complex exo70-like protein	GO:0000145, GO:0006887	1
Lc07932	Inter-alpha-trypsin inhibitor heavy chain-like protein	GO:0005886	1
Lc06535	Light-harvesting complex I chlorophyll A/B-binding protein	GO:0009522, GO:0009523, GO:0009535, GO:0009637, GO:0009768, GO:0010114, GO:0010218, GO:0016021, GO:0016168, GO:0018298, GO:0046872	1
Lc05947	Plant invertase/pectin methylesterase inhibitor	GO:0004857, GO:0043086	1
Lc09618	RING-H2 finger protein	GO:0005515, GO:0008270, GO:0016021	1
Lc08454	50S ribosomal protein L18	GO:0003735, GO:0005840, GO:0006412, GO:0009570, GO:0009941	1
Lc06937	Uncharacterized protein	GO:0008270, GO:0016787	1
Lc26377	Phosphate transporter PHO1-like protein	GO:0016021	1
Lc07867	DUF538 family protein	GO:0005634	1
Lc05985	Charged multivesicular body protein	GO:0007034	1
Lc06336	Outer arm dynein light chain 1	GO:0005515, GO:0009524, GO:0009574, GO:0009733, GO:0010102, GO:0055028	1
Lc05907	AML5	GO:0000166, GO:0003676, GO:0045836, GO:0045927	1
Lc06959	Uncharacterized protein	GO:0003690, GO:0006355, GO:0009507	1
Lc08068	Kinesin-like protein	GO:0003777, GO:0005524, GO:0005874, GO:0007018, GO:0008017	1
Lc09744	Transmembrane protein, putative	GO:0016021	1
Lc09742	Tetraspanin family protein	GO:0016021	1
Lc25793	GDSL-like lipase/acylhydrolase	GO:0016788	1
Lc24909	GDP-fucose O-fucosyltransferase-like protein	GO:0016757	1
Lc09839	Eukaryotic translation initiation factor 2c	GO:0003743, GO:0005515, GO:0006413	1
Lc19285	Transducin/WD40 repeat protein	GO:0005515	1
Lc10122	Uncharacterized protein	GO:0005515, GO:0008270	1
Lc06853	hypothetical protein	GO:0005524	1
Lc09329	CTP synthase	GO:0003883, GO:0005524, GO:0006541, GO:0016740, GO:0044210	1
Lc06778	NAC transcription factor-like protein	GO:0005634, GO:0006355, GO:0044212	1
Lc08830	Ribosomal protein L1p/L10e family protein	GO:0003723, GO:0005730, GO:0005840, GO:0016020	1
Lc30589	Nodulin MtN21/EamA-like transporter family protein	GO:0016021, GO:0055085	1
Lc05724	SCF ubiquitin ligase, SKP1 component	GO:0006511, GO:0016874	1
Lc05647	Phosphoglycerate kinase	GO:0004618, GO:0005524, GO:0005739, GO:0006096, GO:0009570, GO:0009579, GO:0016020, GO:0046686	1
Lc10603	Cyclin T1	GO:0009615, GO:0009908, GO:0010090, GO:0048366, GO:0050792	1
Lc10486	Galactose oxidase/kelch repeat protein	GO:0005515, GO:0005634, GO:0005829, GO:0010043	1
Lc09496	Kinesin-like protein	GO:0003777, GO:0005524, GO:0005874, GO:0007018, GO:0008017	1
Lc07071	Uncharacterized protein	GO:0005515, GO:0016740	1
Lc09501	Glutathione S-transferase, amino-terminal domain protein	GO:0005515, GO:0016740	1
Lc06887	Nicotianamine synthase	GO:0030410, GO:0030418	1
Lc09293	Sodium bile acid symporter family protein	GO:0008643, GO:0009941, GO:0016021	1
Lc09675	Uncharacterized protein	GO:0004180, GO:0006508, GO:0008236	1
Lc37443	NHL repeat protein	GO:0005515	1
Lc38756	Guanine nucleotide regulatory protein	GO:0005525, GO:0005774, GO:0005886, GO:0007264, GO:0042538, GO:0060627	1
Lc10302	Uroporphyrinogen decarboxylase	GO:0004853, GO:0006782, GO:0009570, GO:0046686	1
Lc35490	TPR repeat thioredoxin TTL1-like protein	GO:0005515, GO:0005623, GO:0009651, GO:0009789, GO:0045454	1
Lc05471	Uncharacterized protein	GO:0005524, GO:0016021, GO:0016887	1
Lc08227	Protein yippee-like	GO:0046872	1
Lc08668	Protein DETOXIFICATION	GO:0006855, GO:0015238, GO:0015297, GO:0016021	1
Lc32992	G protein coupled receptor	GO:0005886, GO:0009787, GO:0010231, GO:0010427	1
Lc09633	Peroxisomal membrane 22 kDa (Mpv17/PMP22) family protein	GO:0016021	1
Lc05561	Cotton fiber	GO:0016021	1
Lc37128	Helix loop helix DNA-binding domain protein	GO:0003677, GO:0008152, GO:0016597, GO:0046983	1
Lc32493	Serine/threonine-protein kinase	GO:0004672, GO:0005524, GO:0006468, GO:0030246	1
Lc32039	Histone H3	GO:0000786, GO:0003677, GO:0046982, GO:0048555	1
Lc10437	Plastocyanin-like domain protein	GO:0009055, GO:0016021	1
Lc05710	DUF2146 family protein	GO:0000184	1
Lc36249	Alpha/beta fold hydrolase	GO:0005773, GO:0009505, GO:0009506, GO:0016787	1
Lc09061	BZIP transcription factor	GO:0003700, GO:0005634, GO:0033613, GO:0043565, GO:0045893	1
Lc10581	OTU-like cysteine protease	GO:0008233, GO:0016578, GO:0031491, GO:0042393, GO:0045892	1
Lc07696	NAC transcription factor-like protein	GO:0003677, GO:0005634, GO:0005886, GO:0006355, GO:0009845, GO:0009938, GO:0016021, GO:0033619, GO:0048573, GO:0071472	1
Lc07540	Protein kinase	GO:0016301, GO:0016310	1
Lc38105	Uncharacterized protein	GO:0003735, GO:0006412, GO:0015934	1
Lc07763	Kinesin-like protein	GO:0003777, GO:0005524, GO:0007018, GO:0008017	1
Lc06343	L-ascorbate oxidase-like protein	GO:0005507, GO:0016491, GO:0055114	1
Lc06014	Transmembrane protein, putative	GO:0016021	1
Lc35671	GRAS family transcription factor	GO:0006355	1
Lc36475	Xyloglucan endotransglucosylase/hydrolase	GO:0004553, GO:0005618, GO:0010411, GO:0016762, GO:0042546, GO:0048046, GO:0071555	1
Lc36868	Carboxy-terminal domain cyclin	GO:0005634	1
Lc07612	Formiminotransferase-cyclodeaminase-like protein	GO:0005542, GO:0008152, GO:0016740	1
Lc08021	Strubbelig receptor family protein	GO:0004672, GO:0005515, GO:0005524, GO:0005886, GO:0006468, GO:0007623, GO:0016021	1
Lc09474	Lipoyl synthase 1, mitochondrial (2.8.1.8	GO:0005759, GO:0009107, GO:0009249, GO:0016992, GO:0046872, GO:0051539	1
Lc09478	Photosystem II Pbs27 protein	GO:0009535, GO:0009543, GO:0010206, GO:0010207, GO:0071484	1
Lc07192	Transcription activator GLK1-like protein	GO:0003700, GO:0005634, GO:0007165, GO:0009658, GO:0009910, GO:0010380, GO:0010638, GO:0044212, GO:0045893, GO:1900056	1
Lc19834	1-aminocyclopropane-1-carboxylate synthase	GO:0008483, GO:0009058, GO:0030170	1
Lc05979	NAC transcription factor-like protein	GO:0003677, GO:0005634, GO:0006355	1
Lc10242	Receptor-like kinase, putative	GO:0004672, GO:0005524, GO:0006468	1
Lc09060	ROP8	GO:0005525, GO:0005622, GO:0007264	1
Lc08167	PPR containing plant-like protein	GO:0042170	1
Lc05327	Elicitor-responsive Dof protein ERDP	GO:0003677, GO:0006355	1
Lc17270	Allergen gly M Bd 28 kDa protein	GO:0045735	1
Lc16581	Auxin response factor	GO:0003677, GO:0005515, GO:0005634, GO:0006355, GO:0009734, GO:0010050, GO:0010158	1
Lc10246	Transmembrane protein, putative	GO:0016021	1
Lc10696	Transmembrane protein, putative	GO:0016021	1
Lc10240	Histone H4	GO:0000786, GO:0003677, GO:0005634, GO:0006334, GO:0009414, GO:0046982	1
Lc08012	3,4-dihydroxy-2-butanone 4-phosphate synthase	GO:0003935, GO:0008686, GO:0009231	1
Lc37026	Uncharacterized protein	GO:0000166, GO:0003735, GO:0005840, GO:0006412	1
Lc08016	Myb transcription factor	GO:0003677, GO:0005634, GO:0009751	1
Lc17211	Alpha-galactosidase	GO:0005975, GO:0052692	1
Lc08620	Histone H2A.2	GO:0000786, GO:0003677, GO:0005634, GO:0046982	1
Lc09352	Histone H2A	GO:0046982	1
Lc07410	Outer envelope pore protein 16, chloroplastic (Chloroplastic outer envelope pore protein of 16 kDa)	GO:0005773, GO:0009409, GO:0009611, GO:0009707, GO:0009744, GO:0009749, GO:0009753, GO:0015171, GO:0016021, GO:0045037	1
Lc07591	Rhomboid-like protein	GO:0004252, GO:0005794, GO:0006508, GO:0016021	1
Lc18372	LRR receptor-like kinase	GO:0004713, GO:0018108	1
Lc05856	Myb transcription factor	GO:0003677	1
Lc05735	LRR receptor-like kinase family protein	GO:0005515, GO:0005618, GO:0009506, GO:0009507, GO:0016020, GO:0016301, GO:0016310, GO:0048046	1
Lc09666	Myb transcription factor	GO:0003677, GO:0005634, GO:0009739, GO:0009834, GO:0009901	1
Lc10458	IQ calmodulin-binding motif protein	GO:0005515	1
Lc10462	Glyoxylate/succinic semialdehyde reductase	GO:0004616, GO:0009570, GO:0030267, GO:0051287, GO:0055114	1
Lc10463	Nucleosome assembly protein 1-like 1	GO:0005634, GO:0005737, GO:0006334, GO:0042393	1
Lc10020	Protein kinase	GO:0004672, GO:0005524, GO:0005829, GO:0006468, GO:1902456	1
Lc07637	Glucose-methanol-choline (GMC) oxidoreductase family protein	GO:0007267, GO:0009553, GO:0010430, GO:0016614, GO:0050660	1
Lc10292	Adenine nucleotide alpha hydrolase-like domain kinase	GO:0004672, GO:0005524, GO:0006468, GO:0016787	1
Lc09005	MFS transporter	GO:0016021, GO:0055085	1
Lc07171	LRR receptor-like kinase plant	GO:0004674, GO:0005515, GO:0005524, GO:0006468, GO:0016021	1
Lc26516	Transducin family protein/WD-40 repeat protein	GO:0005515	1
Lc08998	Basic helix loop helix (BHLH) DNA-binding family protein	GO:0003677, GO:0046983	1
Lc10130	Auxin-induced protein	GO:0005515, GO:0005634, GO:0006355, GO:0009734	1
Lc10597	Plastocyanin-like domain protein	GO:0009055	1
Lc10596	Ankyrin repeat plant-like protein	GO:0005515, GO:0016021	1
Lc30952	Major intrinsic protein (MIP) family transporter	GO:0000326, GO:0005794, GO:0005886, GO:0006833, GO:0009505, GO:0009506, GO:0009705, GO:0009941, GO:0015200, GO:0015204, GO:0015250, GO:0015840, GO:0016021, GO:0042807	1
Lc34299	Homeobox leucine zipper protein	GO:0005634, GO:0006355, GO:0008289, GO:0009957, GO:0010062, GO:0043565	1
Lc09725	Photosystem I reaction center subunit VI	GO:0009535, GO:0009538, GO:0009735, GO:0010287, GO:0015979	1
Lc09728	Cytoplasmic dynein light chain	GO:0007017, GO:0030286	1
Lc08077	Kinesin-like protein	GO:0003777, GO:0005524, GO:0005634, GO:0005874, GO:0005886, GO:0007018, GO:0008017, GO:0016049, GO:1903338	1
Lc07028	Regulator of Vps4 activity in the MVB pathway protein	GO:0015031	1
Lc07013	Galactose oxidase/kelch repeat protein	GO:0005515	1
Lc37954	Putative B3 domain-containing protein	GO:0003677, GO:0005634, GO:0006355	1
Lc06941	Cyclin A2	GO:0005634, GO:0008283, GO:0010374, GO:0010389	1
Lc08683	Ribosomal protein S11	GO:0003735, GO:0005840, GO:0006412	1
Lc33296	Glycoside hydrolase, family 28	GO:0004650, GO:0005576, GO:0005975, GO:0009505, GO:0016021, GO:0071555	1
Lc07215	TOO MANY mouths protein	GO:0005515, GO:0008356, GO:0009737, GO:0010103, GO:0016020, GO:0042277	1
Lc07619	Uncharacterized protein	GO:0004842, GO:0008270, GO:0010029, GO:0043130, GO:0046982	1
Lc10392	Receptor-like kinase	GO:0004672, GO:0005524, GO:0006468, GO:0016021	1
Lc08573	Uncharacterized protein	GO:0046872	1
Lc08574	Golgi SNAP receptor complex member 1	GO:0000139, GO:0005801, GO:0006888, GO:0015031, GO:0016021	1
Lc08575	Major intrinsic protein (MIP) family transporter	GO:0016021	1
Lc07246	Non-specific serine/threonine protein kinase	GO:0004674, GO:0005524, GO:0006468, GO:0007165	1
Lc07345	Tubby-like protein	GO:0005634, GO:0005829, GO:0009620	1
Lc05862	Ribulose bisphosphate carboxylase/oxygenase activase	GO:0005524, GO:0009535	1
Lc05548	Polygalacturonase/glycoside hydrolase family protein	GO:0004650, GO:0005576, GO:0005773, GO:0005975, GO:0009505, GO:0071555	1
Lc07639	E3 ubiquitin-protein ligase LIN-like protein, putative	GO:0005515, GO:0016874	1
Lc06893	Condensin-2 complex subunit D3	GO:0005488, GO:0009556, GO:0010032	1
Lc08358	Kinesin-like protein	GO:0003777, GO:0005524, GO:0005874, GO:0007018, GO:0008017	1
Lc05699	Clasp amino-terminal protein	GO:0005488	1
Lc09269	Heavy metal transport/detoxification domain protein	GO:0030001, GO:0046872	1
Lc05942	Synaptobrevin-like protein	GO:0016021, GO:0016192	1
Lc06330	Uncharacterized protein	GO:0003690, GO:0006355	1
Lc09448	Triose-phosphate transporter family protein	GO:0006810, GO:0016021	1
Lc08488	Uncharacterized protein	GO:0005515, GO:0008270	1
Lc35859	Glycoside hydrolase family 79 amino-terminal domain protein	GO:0005975, GO:0009505, GO:0016020, GO:0016798	1
Lc06454	Peptidyl-prolyl cis-trans isomerase	GO:0000413, GO:0003755, GO:0006457, GO:0009507, GO:0031977	1
Lc13209	GDSL-like lipase/acylhydrolase	GO:0016788	1
Lc13208	GDSL-like lipase/acylhydrolase	GO:0016788	1
Lc12066	Transmembrane amino acid transporter family protein	GO:0016021	1
Lc34409	Transmembrane protein, putative	GO:0016021	1
Lc11299	Galactose-binding protein	GO:0005635, GO:0005783, GO:0006997, GO:0016021	1
Lc10927	F-box and associated interaction domain protein	GO:0005515	1
Lc09615	Cytochrome P450 enzyme	GO:0004497, GO:0005506, GO:0016705, GO:0020037, GO:0055114	1
Lc34942	Camphor resistance CrcB-like protein	GO:0016021	1
Lc34944	Transmembrane protein, putative	GO:0016021	1
Lc34946	Hsp20/alpha crystallin family protein	GO:0005886, GO:0009615, GO:0016021, GO:0046741	1
Lc14801	Cellulose synthase	GO:0005886, GO:0016021, GO:0016760, GO:0030244, GO:0046872, GO:0071555	1
Lc10853	Uncharacterized protein	GO:0005515, GO:0009505, GO:0016301, GO:0016310, GO:0080167	1
Lc11319	P-loop nucleoside triphosphate hydrolase superfamily protein	GO:0005515, GO:0007165, GO:0016787	1
Lc32653	Heavy metal transport/detoxification superfamily protein	GO:0030001, GO:0046872	1
Lc14252	Uncharacterized protein	GO:0005215, GO:0016021, GO:0055085	1
Lc18826	Methylcrotonyl-CoA carboxylase beta chain, putative	GO:0016740	1
Lc12887	Uncharacterized protein	GO:0004674, GO:0005524, GO:0006468, GO:0016021	1
Lc14263	Alpha-mannosidase	GO:0004559, GO:0005975	1
Lc14299	Annexin	GO:0005509, GO:0005544	1
Lc11918	50S ribosomal protein L27	GO:0003735, GO:0005840, GO:0006412, GO:0009570, GO:0009579, GO:0009735, GO:0009941	1
Lc13759	Uncharacterized protein	GO:0004867, GO:0009611, GO:0010951	1
Lc14364	Uncharacterized protein	GO:0009617, GO:0009644	1
Lc32632	Plant/F13G24-250 protein	GO:0009535, GO:0009658, GO:0016021, GO:0045893, GO:0080167	1
Lc34033	Longifolia protein	GO:0009506	1
Lc06475	PPR containing plant-like protein	GO:0005515	1
Lc13637	Calcium-dependent lipid-binding (CaLB domain) family protein	GO:0005515, GO:0016021	1
Lc03062	hypothetical protein	GO:0030246	1
Lc13170	Transmembrane protein, putative	GO:0016021	1
Lc14367	Myb transcription factor	GO:0003677, GO:0045893, GO:2000652	1
Lc13441	Photosystem II 5 kDa protein	GO:0009535, GO:0009611, GO:0010193, GO:0010224	1
Lc20723	UDP-glycosyltransferase	GO:0008152, GO:0016758	1
Lc13200	Serine/threonine-protein kinase	GO:0004674, GO:0005524, GO:0006468, GO:0016021, GO:0048544	1
Lc37148	Serine/threonine-protein kinase	GO:0004674, GO:0005524, GO:0006468, GO:0016021, GO:0048544	1
Lc36578	O-glycosyl hydrolase family 17 protein	GO:0004553, GO:0005975, GO:0046658	1
Lc33666	Methyltransferase	GO:0003838, GO:0005773, GO:0005783, GO:0009506, GO:0009793, GO:0016126, GO:0032259	1
Lc12369	F-box/WD-40 repeat plant protein	GO:0005515	1
Lc38966	Uncharacterized protein	GO:0005484, GO:0005794, GO:0006886, GO:0016021, GO:0016192, GO:0061025	1
Lc11793	Rab3 GTPase-activating protein catalytic subunit	GO:0005096, GO:0043547	1
Lc22961	Receptor-like protein	GO:0005515, GO:0016301, GO:0016310	1
Lc11132	Smad/FHA domain protein	GO:0003723, GO:0005515, GO:0005634, GO:0005829, GO:0008283, GO:0009507, GO:0035196, GO:0048638	1
Lc11849	Ankyrin repeat protein	GO:0005515, GO:0016021	1
Lc14450	Ankyrin repeat protein	GO:0005515	1
Lc37806	Ankyrin repeat-containing protein	GO:0005515, GO:0016021	1
Lc23309	Anaphase-promoting complex subunit cdc20-like protein	GO:0005515	1
Lc11733	Protein kinase	GO:0004674, GO:0005509, GO:0005524, GO:0006468	1
Lc32557	Disease resistance protein (CC-NBS-LRR class) family protein	GO:0006952, GO:0043531	1
Lc36496	Serine-glyoxylate aminotransferase-like protein	GO:0008483	1
Lc11996	Indole-3-acetate O-methyltransferase-like protein	GO:0000287, GO:0008757, GO:0009944, GO:0010252, GO:0032259, GO:0042802, GO:0051749	1
Lc36454	Ankyrin repeat plant-like protein	GO:0016021	1
Lc14665	Kinesin-like protein	GO:0003777, GO:0005524, GO:0007018, GO:0008017	1
Lc38845	Tornado protein	GO:0005515, GO:0009825, GO:0009933, GO:0009956, GO:0009965, GO:0010305, GO:0010540	1
Lc36226	RNA-binding domain CCCH-type zinc finger protein	GO:0000166, GO:0003723, GO:0046872	1
Lc14047	Cytochrome P450 family 71 protein	GO:0004497, GO:0005506, GO:0016705, GO:0020037, GO:0055114	1
Lc34330	Ankyrin repeat protein	GO:0005515	1
Lc33279	Flavanone-3-hydroxylase	GO:0046872, GO:0051213, GO:0055114	1
Lc02985	Transmembrane protein, putative	GO:0016021	1
Lc38632	Transmembrane protein, putative	GO:0016021	1
Lc13387	Peptidyl-prolyl cis-trans isomerase	GO:0000413, GO:0003755, GO:0006457, GO:0009507	1
Lc10990	Uridine kinase	GO:0004849, GO:0005524, GO:0016310, GO:0044206, GO:0044211	1
Lc37084	LRR receptor-like kinase	GO:0004672, GO:0005515, GO:0005524, GO:0006468, GO:0016021	1
Lc35192	Root phototropism-like protein	GO:0005515, GO:0007165	1
Lc14652	Uncharacterized protein	GO:0003735, GO:0005840, GO:0006412, GO:0009570, GO:0009941	1
Lc24942	Deoxyuridine 5'-triphosphate nucleotidohydrolase	GO:0000287, GO:0004170, GO:0005829, GO:0006281, GO:0042802, GO:0046080	1
Lc11662	Auxin response factor	GO:0003677, GO:0005515, GO:0005634, GO:0006355, GO:0009734	1
Lc36136	P-loop nucleoside triphosphate hydrolase superfamily protein	GO:0016787	1
Lc32774	CASP-like protein	GO:0005886, GO:0016021, GO:0080167	1
Lc37679	Myb transcription factor	GO:0003677, GO:0003700, GO:0005634, GO:0006355, GO:0007623, GO:0009734, GO:0010600	1
Lc33769	Expansin A1	GO:0005576, GO:0005618, GO:0009664, GO:0016020	1
Lc36130	NAC transcription factor-like protein	GO:0003677, GO:0005634, GO:0006355, GO:0016021	1
Lc13052	Uncharacterized protein	GO:0044212, GO:0046872	1
Lc14585	Uncharacterized protein	GO:0005515, GO:0008270	1
Lc11900	Chromosome condensation-like protein	GO:0005488, GO:0009506, GO:0016021	1
Lc14099	Glucan endo-1,3-beta-glucosidase-like protein	GO:0004553, GO:0005975	1
Lc24764	hypothetical protein	GO:0005515	1
Lc12989	Putative gibberellin signaling DELLA protein LA	GO:0003700, GO:0005634, GO:0006355, GO:0009723, GO:0009737, GO:0009867, GO:0009938, GO:0010187, GO:0010218, GO:0042176, GO:0042538, GO:0044212, GO:2000033, GO:2000377	1
Lc12659	Cell cycle switch protein CCS52a	GO:0005515	1
Lc32551	NAD(P)-binding rossmann-fold protein	GO:0016491, GO:0055114	1
Lc11677	Thylakoid lumenal 15 kDa protein	GO:0009535, GO:0009543	1
Lc22222	RING/FYVE/PHD zinc finger protein	GO:0008270, GO:0016021	1
Lc15855	Sterol regulatory element-binding protein site 2 protease	GO:0006508, GO:0008233, GO:0016021	1
Lc34815	Myb/SANT-like DNA-binding domain protein	GO:0003677	1
Lc11957	HXXXD-type acyl-transferase family protein	GO:0016747	1
Lc12284	Pmr5/Cas1p GDSL/SGNH-like acyl-esterase family protein	GO:0016021	1
Lc12374	Transmembrane amino acid transporter family protein	GO:0016021	1
Lc13324	BTB/POZ domain protein	GO:0005515	1
Lc10882	AP2 domain class transcription factor	GO:0003700, GO:0005634, GO:0009751, GO:0009753, GO:0034605, GO:0044212, GO:0045893, GO:0071497	1
Lc14596	Uncharacterized protein	GO:0005515, GO:0008270	1
Lc13197	Serine/Threonine kinase family protein	GO:0004674, GO:0005524, GO:0006468	1
Lc20498	Nitrate reductase	GO:0006809, GO:0020037, GO:0030151, GO:0042128, GO:0043546, GO:0050464, GO:0055114	1
Lc12594	Rhomboid-like protein	GO:0004252, GO:0006508, GO:0016021	1
Lc12250	Phosphoglycerate/bisphosphoglycerate mutase family protein	GO:0004619, GO:0006096	1
Lc33816	Uncharacterized protein	GO:0008643, GO:0016021, GO:0022891, GO:0055085	1
Lc12345	Microsomal signal peptidase 12 kDa protein	GO:0005787, GO:0006465, GO:0008233, GO:0016021	1
Lc13334	Ubiquitin-protein ligase	GO:0005515, GO:0009737, GO:0010608, GO:0010629, GO:0016874	1
Lc33844	Purple acid phosphatase	GO:0003993, GO:0016311, GO:0046872	1
Lc33996	Adenine/guanine permease AZG2-like protein	GO:0005345, GO:0015853, GO:0015854, GO:0016021, GO:1904823	1
Lc11501	Thyroid receptor-interacting protein	GO:0000795, GO:0005524, GO:0007130, GO:0051026	1
Lc10784	C2 and GRAM domain plant-like protein	GO:0005515	1
Lc14410	Dof domain zinc finger protein	GO:0003677, GO:0005634, GO:0010067, GO:0010087, GO:0045893	1
Lc37726	Serine/Threonine-kinase HT1-like protein	GO:0004672, GO:0005524, GO:0006468	1
Lc32900	Uncharacterized protein	GO:0004672, GO:0005524, GO:0006468	1
Lc32899	Uncharacterized protein	GO:0005515, GO:0008270, GO:0016021	1
Lc35282	Trehalose-6-phosphate synthase domain protein	GO:0003824, GO:0005992	1
Lc38271	Eukaryotic translation initiation factor 2c, putative	GO:0003743, GO:0005515, GO:0006413	1
Lc13555	Lipid transfer protein	GO:0042335, GO:0046658	1
Lc33027	Homoserine dehydrogenase	GO:0016491, GO:0055114	1
Lc14122	Glycoside hydrolase family 3 protein	GO:0004553, GO:0005975, GO:0009505, GO:0009506, GO:0016020	1
Lc36079	Homeobox associated leucine zipper protein	GO:0003700, GO:0005634, GO:0006355, GO:0043565	1
Lc34570	Glycoside hydrolase family 17 protein	GO:0004553, GO:0005975	1
Lc14280	Transmembrane protein, putative	GO:0010228, GO:0016021	1
Lc14629	Thymidine kinase	GO:0004797, GO:0005524, GO:0009157, GO:0016310, GO:0071897	1
Lc14440	Rho GDP-dissociation inhibitor-like protein	GO:0005094, GO:0005737, GO:0009932, GO:0010053, GO:0050790	1
Lc34266	Acyl-CoA N-acyltransferase domain protein	GO:0008080	1
Lc13128	Uncharacterized protein	GO:0009941	1
Lc14061	Purple acid phosphatase	GO:0003993, GO:0016311, GO:0046872	1
Lc13280	SAUR-like auxin-responsive family protein	GO:0005886, GO:0009409, GO:0009733	1
Lc13278	SAUR-like auxin-responsive family protein	GO:0009733	1
Lc37282	SAUR-like auxin-responsive family protein	GO:0009733	1
Lc14667	Xyloglucan endotransglucosylase/hydrolase	GO:0004553, GO:0005618, GO:0010411, GO:0016762, GO:0042546, GO:0048046, GO:0071555	1
Lc17243	C2H2 type zinc finger protein	GO:0005739, GO:0046872	1
Lc12331	Kinesin-like protein	GO:0000914, GO:0005524, GO:0007018, GO:0008017, GO:0008574, GO:0009524, GO:0055046, GO:0080175	1
Lc10790	Squamosa promoter-binding-like protein	GO:0005634, GO:0044212, GO:0048510, GO:0048653	1
Lc12872	Meiotic asynaptic mutant protein	GO:0000785, GO:0000794, GO:0005654, GO:0009554, GO:0009556, GO:0051026	1
Lc14250	ELMO/CED-12 family protein	GO:0016021	1
Lc12489	Ankyrin domain protein	GO:0005515	1
Lc12236	Lysine histidine transporter 1	GO:0016021	1
Lc12231	Mitotic spindle assembly checkpoint MAD2B-like protein	GO:0000776, GO:0005635, GO:0005737, GO:0005828, GO:0007094, GO:0010369	1
Lc11951	Two-component response regulator ARR2-like protein	GO:0000160, GO:0003677, GO:0003700, GO:0005634, GO:0006355, GO:0009735, GO:0010082	1
Lc13944	Pectate lyase	GO:0030570, GO:0045490, GO:0046872	1
Lc10788	RNA recognition motif 1 in terminal EAR1-like protein, putative	GO:0000166, GO:0003676	1
Lc13528	Alpha-galactosidase	GO:0005975, GO:0052692	1
Lc14765	Transmembrane protein, putative	GO:0016021	1
Lc12484	Epidermal patterning factor-like protein	GO:0016021	1
Lc12243	HN1-like protein	GO:0005634, GO:0005737	1
Lc12838	Uncharacterized protein	GO:0008270, GO:0016021	1
Lc11713	Carboxy-terminal domain cyclin	GO:0005634, GO:0005737	1
Lc36639	LATHYROIDES	GO:0003677, GO:0005634	1
Lc12789	F-box only protein	GO:0005515, GO:0005634, GO:0005739, GO:0006417, GO:0009408, GO:0009409, GO:0090406	1
Lc19738	Serine/Threonine-kinase aurora-like protein	GO:0004672, GO:0005524, GO:0006468	1
Lc23635	DNA polymerase	GO:0016874	1
Lc14680	F-box SKP2A-like protein	GO:0004842, GO:0005515, GO:0005634, GO:0010311, GO:0016567, GO:0019005, GO:0031146, GO:0051781, GO:0071365	1
Lc13379	Alcohol dehydrogenase 1 (1.1.1.1)	GO:0008270, GO:0016491, GO:0055114	1
Lc13500	Glycolipid transfer protein (GLTP) family protein	GO:0005737, GO:0017089, GO:0046836, GO:0051861	1
Lc11521	Transcription factor	GO:0005634, GO:0010374, GO:0046983	1
Lc11079	Protein phosphatase 2C-like protein	GO:0004721, GO:0046872	1
Lc14026	E3 ubiquitin-protein ligase	GO:0004842, GO:0005515, GO:0005634, GO:0005739, GO:0006511, GO:0007275, GO:0008270, GO:0016567, GO:0016874	1
Lc14232	RING-H2 finger protein ATL4O	GO:0005515, GO:0008270, GO:0016021	1
Lc13111	Transmembrane protein, putative	GO:0016021	1
Lc14425	Growth-regulating factor	GO:0005524, GO:0005634, GO:0006355, GO:0010114, GO:0010218, GO:0080167	1
Lc17388	FHA domain plant protein	GO:0005515	1
Lc11347	Sigma 54 modulation protein/S30EA ribosomal protein	GO:0005840, GO:0009534, GO:0009570, GO:0044238	1
Lc11782	Heavy metal transport/detoxification superfamily protein	GO:0030001, GO:0046872	1
Lc00801	Uncharacterized protein	GO:0003690, GO:0005634, GO:0009330, GO:0009913, GO:0010090, GO:0030307, GO:0042023, GO:0048364, GO:0048367, GO:0051276	1
Lc20305	hypothetical protein	GO:0016021	1
Lc13767	Transcription elongation factor S-II, putative	GO:0003677, GO:0003746, GO:0005634, GO:0006414, GO:0008270, GO:0009739, GO:0009845, GO:0009910, GO:0010162, GO:0034243	1
Lc11764	Uncharacterized protein	GO:0000160, GO:0005737, GO:0009735	1
Lc13126	Leucine-rich receptor-like kinase family protein	GO:0004672, GO:0005515, GO:0005524, GO:0005886, GO:0006468, GO:0016021	1
Lc13787	BZIP transcription factor	GO:0003700, GO:0006355, GO:0043565	1
Lc14353	Uncharacterized protein	GO:0001046, GO:0003700, GO:0045893, GO:1901141, GO:1904369	1
Lc13177	Transmembrane protein, putative	GO:0016021	1
Lc11462	Nodulin MtN21/EamA-like transporter family protein	GO:0016021, GO:0055085	1
Lc18658	Nodulin MtN21/EamA-like transporter family protein, putative	GO:0016021, GO:0055085	1
Lc12664	Transmembrane protein, putative	GO:0005886, GO:0016021	1
Lc12667	Photosystem I reaction center subunit N	GO:0005516, GO:0009543, GO:0015979, GO:0030093	1
Lc14207	Glycoside hydrolase family 28 protein	GO:0004650, GO:0005576, GO:0005975, GO:0016021, GO:0030145, GO:0045735, GO:0071555	1
Lc13362	DNA topoisomerase	GO:0000712, GO:0003677, GO:0003917, GO:0005694, GO:0006265, GO:0006281, GO:0007067, GO:0008270	1
Lc10996	PsbP domain protein	GO:0005509, GO:0009507, GO:0009654, GO:0015979, GO:0019898	1
Lc14402	Beta-galactosidase	GO:0004565, GO:0005975, GO:0009505, GO:0080167	1
Lc12105	Eukaryotic aspartyl protease family protein	GO:0006508, GO:0008233	1
Lc12772	Fatty acid amide hydrolase-like protein	GO:0016021, GO:0016787	1
Lc14754	Uncharacterized protein	GO:0009733	1
Lc12365	Phosphatidylinositol-4-phosphate 5-kinase family protein	GO:0016307, GO:0046854	1
Lc13075	Suppressor OF protein silencing protein	GO:0031047	1
Lc15433	Transferring glycosyl group transferase	GO:0016740	1
Lc31836	Alpha-mannosidase	GO:0004559, GO:0006013, GO:0008270, GO:0030246	1
Lc33922	NAC transcription factor-like protein	GO:0003677, GO:0005634, GO:0006355	1
Lc11887	Sugar transporter SWEET	GO:0005886, GO:0008515, GO:0015770, GO:0016021	1
Lc11214	HVA22-like protein	GO:0009409, GO:0009414, GO:0009737, GO:0016021, GO:0042538	1
Lc13018	Squamosa promoter-binding 13A-like protein	GO:0003677, GO:0005634, GO:0048653	1
Lc13562	Uncharacterized protein	GO:0005634, GO:0005829, GO:0009738, GO:0045893, GO:0046982, GO:0048586, GO:0051247, GO:2000905	1
Lc13812	Basic helix loop helix (BHLH) DNA-binding family protein	GO:0003677, GO:0046983	1
Lc12038	Anaphase-promoting complex subunit 11 RING-H2 finger protein	GO:0005515, GO:0008270, GO:0016021	1
Lc12325	GTPase-activator protein for Rho-like GTPase family protein, putative	GO:0005096, GO:0007165, GO:0043547	1
Lc14271	Uncharacterized protein	GO:0004852, GO:0006780, GO:0009507, GO:0033014	1
Lc13231	B3 domain transcription factor	GO:0003677, GO:0005634, GO:0006355	1
Lc34474	Catalytic/protein phosphatase type 2C	GO:0003824, GO:0005829	1
Lc14430	Kinesin-like protein	GO:0003777, GO:0005524, GO:0007018, GO:0008017	1
Lc11171	LRR receptor-like kinase family protein	GO:0004672, GO:0005515, GO:0005524, GO:0006468, GO:0016021	1
Lc12764	Papain family cysteine protease	GO:0006508, GO:0008234	1
Lc14331	F-box GID2-like protein	GO:0005515, GO:0005634, GO:0009845, GO:0009939, GO:0010162, GO:0019005	1
Lc12911	Carboxy-terminal domain cyclin	GO:0005634	1
Lc12912	Carboxy-terminal domain cyclin	GO:0005634	1
Lc11693	Carboxy-terminal domain cyclin	GO:0005634	1
Lc38531	Uncharacterized protein	GO:0009506, GO:0016021, GO:0016740	1
Lc14085	Branched-chain-amino-acid aminotransferase	GO:0009081, GO:0009507, GO:0052654, GO:0052655, GO:0052656, GO:0071669	1
Lc38791	Uncharacterized protein	GO:0003677, GO:0003727, GO:0005737, GO:0046872, GO:0061157	1
Lc12355	RNA recognition motif	GO:0000166, GO:0003676	1
Lc13087	Coclaurine N-methyltransferase	GO:0005774, GO:0005886, GO:0008168, GO:0032259	1
Lc12412	Mechanosensitive ion channel family protein	GO:0016021, GO:0055085	1
Lc12891	Mechanosensitive ion channel family protein	GO:0005886, GO:0006820, GO:0008381, GO:0010150, GO:0016021, GO:0050982, GO:0055085, GO:0097468	1
Lc12868	DNA cross-link repair protein pso2/SNM1, putative	GO:0005515	1
Lc11825	3-ketoacyl-CoA synthase	GO:0000038, GO:0005783, GO:0006633, GO:0009409, GO:0009416, GO:0009913, GO:0016021, GO:0016747, GO:0042335, GO:0080167	1
Lc14534	Histidine kinase cytokinin receptor	GO:0000155, GO:0005773, GO:0005886, GO:0009788, GO:0010105, GO:0023014, GO:0048364, GO:0070301, GO:0071219, GO:0071732, GO:0090333	1
Lc14427	Transmembrane protein	GO:0016021	1
Lc14503	Peroxidase	GO:0004601, GO:0005576, GO:0006979, GO:0020037, GO:0042744, GO:0046872, GO:0055114, GO:0098869	1
Lc14512	Protein phosphatase 2C-like protein	GO:0004721, GO:0005886, GO:0046872	1
Lc14515	Early nodulin-like protein	GO:0009055, GO:0009506, GO:0016021, GO:0046658	1
Lc13410	Ethylene response factor	GO:0003677, GO:0003700, GO:0005634, GO:0006355	1
Lc11063	Putative receptor-like protein kinase	GO:0004674, GO:0005524, GO:0006468, GO:0016021	1
Lc12502	Transmembrane protein, putative	GO:0005886, GO:0009506, GO:0016021	1
Lc13161	Uncharacterized protein	GO:0016740	1
Lc13624	Phospholipase D	GO:0004630, GO:0005509, GO:0005515, GO:0016020, GO:0016042, GO:0046470, GO:0070290	1
Lc13623	Phospholipase D	GO:0004630, GO:0005509, GO:0005515, GO:0016020, GO:0016042, GO:0046470, GO:0070290	1
Lc11759	Uncharacterized protein	GO:0016021	1
Lc12722	Carboxy-terminal domain cyclin	GO:0001944, GO:0005634, GO:0008283, GO:0042023	1
Lc12474	PsbP domain protein	GO:0005509, GO:0009535, GO:0009654, GO:0015979, GO:0019898, GO:0031977	1
Lc12950	Galactose oxidase/kelch repeat protein	GO:0005515, GO:0009585	1
Lc13707	Uncharacterized protein	GO:0005634, GO:0016021, GO:0016740	1
Lc14069	Uncharacterized protein	GO:0031072, GO:0051082	1
Lc12166	2-on-2 hemoglobin	GO:0019825, GO:0020037	1
Lc11186	SWIM zinc finger protein/MAP kinase kinase kinase (Mapkkk), putative	GO:0005515, GO:0008270, GO:0016301, GO:0016310	1
Lc10847	Uncharacterized protein	GO:0005783, GO:0005794, GO:0016021, GO:0016787	1
Lc10924	C-myb-like transcription factor	GO:0003677	1
Lc14240	Beta-1,4-xylosyltransferase, putative	GO:0015018, GO:0016021	1
Lc14243	Casein kinase I-like protein	GO:0004674, GO:0005524, GO:0006468	1
Lc37967	Serine/threonine-protein kinase Aurora-1	GO:0005524, GO:0005730, GO:0005819, GO:0005874, GO:0009504, GO:0016572, GO:0035175	1
Lc12262	Transmembrane protein, putative	GO:0016021	1
Lc34918	Ergosterol biosynthetic-like protein	GO:0016021	1
Lc06564	50S ribosomal protein 6, chloroplastic (CL25) (Plastid-specific 50S ribosomal protein 6) (PSRP-6) (Precursor)	GO:0003735, GO:0005840, GO:0006412, GO:0009507, GO:0019843	1
Lc11767	Uncharacterized protein	GO:0004856, GO:0005829, GO:0005997, GO:0046835	1
Lc13599	Glutamyl-tRNA reductase	GO:0006782, GO:0008883, GO:0009416, GO:0009507, GO:0015995, GO:0043234, GO:0050661, GO:0055114	1
Lc14086	Rhamnogalacturonate lyase family protein	GO:0005975, GO:0016829, GO:0030246	1
Lc13641	Brassinazole-resistant 1 protein	GO:0003677, GO:0003700, GO:0005634, GO:0005829, GO:0009742, GO:0045892, GO:0048316, GO:0048481	1
Lc13642	DNA-3-methyladenine glycosylase I	GO:0006284, GO:0008725	1
Lc12910	Uncharacterized protein	GO:0009535	1
Lc12648	Uncharacterized protein	GO:0009061	1
Lc11401	BEL1-like homeodomain protein	GO:0003677, GO:0005634, GO:0006355	1
Lc13726	Beta-galactosidase	GO:0004565, GO:0005975	1
Lc13731	Peptide transporter	GO:0005215, GO:0006857, GO:0016021	1
Lc14414	LRR receptor-like kinase	GO:0004672, GO:0005515, GO:0005524, GO:0006468, GO:0016021	1
Lc35175	SAUR-like auxin-responsive family protein	GO:0009733	1
Lc37464	Kinesin-like protein	GO:0003777, GO:0005524, GO:0007018, GO:0008017	1
Lc32163	NAD(P)H-quinone oxidoreductase subunit 1, chloroplastic	GO:0005886, GO:0016021, GO:0016491, GO:0055114	1
Lc32608	GDSL-like lipase/acylhydrolase	GO:0006629, GO:0016298	1
Lc13923	GDSL-like lipase/acylhydrolase	GO:0006629, GO:0016298	1
Lc12389	MFS transporter	GO:0016021, GO:0055085	1
Lc00039	E3 ubiquitin-protein ligase orthrus-like protein	GO:0008270, GO:0016874, GO:0042393	1
Lc11273	Uncharacterized protein	GO:0009570, GO:0043036, GO:2000904, GO:2001070	1
Lc14218	High mobility group (HMG)-box protein	GO:0003677, GO:0005634	1
Lc14219	12-oxophytodienoate reductase-like protein	GO:0010181, GO:0016491, GO:0055114	1
Lc13587	Peptidyl-prolyl cis-trans isomerase	GO:0000413, GO:0003755, GO:0006457, GO:0009543	1
Lc10910	Multiple division site protein, putative	GO:0009706, GO:0010020, GO:0016021	1
Lc13738	CUP-SHAPED COTYLEDON3	GO:0003677, GO:0005634, GO:0006355, GO:0010014, GO:0010199	1
Lc13737	Papain family cysteine protease	GO:0005618, GO:0006508, GO:0008234, GO:0010623	1
Lc13735	SWI/SNF complex subunit SWI3B-like protein	GO:0005509, GO:0009535, GO:0009543, GO:0009654, GO:0015979, GO:0019898	1
Lc14529	RNA-binding (RRM/RBD/RNP motif) family protein	GO:0000166, GO:0003676, GO:0016021	1
Lc11910	ARID/bright DNA-binding domain protein	GO:0044212	1
Lc14345	Receptor-like kinase plant	GO:0004674, GO:0005524, GO:0006468, GO:0016021	1
Lc14719	Transmembrane protein, putative	GO:0016021	1
Lc11158	Transmembrane protein, putative	GO:0016021	1
Lc11153	SAUR-like auxin-responsive family protein	GO:0009733	1
Lc12317	Neutral/alkaline invertase	GO:0005829, GO:0033926	1
Lc12447	Transmembrane protein, putative	GO:0016021	1
Lc14016	Beta-galactosidase	GO:0004565, GO:0005975, GO:0030246	1
Lc14018	Adenine nucleotide alpha hydrolase-like domain kinase	GO:0004672, GO:0005524, GO:0006468, GO:0016787	1
Lc13681	Uncharacterized protein	GO:0005634, GO:0005773, GO:0006810, GO:0009506, GO:0009737, GO:0015250, GO:0016021, GO:0046658	1
Lc13664	50S ribosomal protein L3P	GO:0003735, GO:0005840, GO:0006412, GO:0009570, GO:0009941, GO:0016020	1
Lc11902	Uncharacterized protein	GO:0016021	1
Lc38808	Uncharacterized protein	GO:0009535, GO:0010598, GO:0016021	1
Lc37112	Thioredoxin	GO:0009507, GO:0045454, GO:0055114	1
Lc29826	Mixed-amyrin synthase (5.4.99.39) (5.4.99.40)	GO:0016866	1
Lc35493	Flavin-containing monooxygenase	GO:0004499, GO:0050660, GO:0050661, GO:0055114	1
Lc37902	Polygalacturonase/glycoside hydrolase family protein	GO:0004650, GO:0005576, GO:0005975, GO:0071555	1
Lc33473	Oxygen-evolving enhancer protein 2, chloroplastic (OEE2) (23 kDa subunit of oxygen evolving system of photosystem II) (23 kDa thylakoid membrane protein) (OEC 23 kDa subunit) (Precursor)	GO:0005509, GO:0008266, GO:0009535, GO:0009543, GO:0009570, GO:0009654, GO:0009941, GO:0015979, GO:0019898, GO:0042742, GO:0048046	1
Lc38996	HVA22-like protein	GO:0016021	1
Lc36697	Uncharacterized protein	GO:0016301, GO:0016310	1
Lc35232	Transmembrane amino acid transporter family protein	GO:0016021	1
Lc13497	Transmembrane protein, putative	GO:0016021	1
Lc12845	DUF641 family protein	GO:0006839, GO:0016021, GO:0031966	1
Lc11496	3-oxo-delta(4,5)-steroid 5-beta-reductase-like protein	GO:0003824, GO:0050662	1
Lc34166	ABC-2 and plant PDR ABC-type transporter family protein	GO:0005524, GO:0006810, GO:0016021, GO:0016887	1
Lc10818	MTD2	GO:0005515, GO:0008270	1
Lc12466	Uncharacterized protein	GO:0046872	1
Lc35741	2OG-Fe(II) oxygenase family oxidoreductase	GO:0005506, GO:0016491, GO:0055114	1
Lc38509	PHD zinc finger protein	GO:0005515, GO:0008080, GO:0008270, GO:0010200	1
Lc36465	Pmr5/Cas1p GDSL/SGNH-like acyl-esterase family protein	GO:0009620	1
Lc38258	GDSL-like lipase/acylhydrolase	GO:0016788	1
Lc36231	Acyl-CoA N-acyltransferase (NAT) superfamily protein, putative	GO:0008080	1
Lc36294	Transmembrane amino acid transporter family protein	GO:0016021	1
Lc37788	Serine/Threonine-kinase DDB-G0267514-like protein, putative	GO:0004672, GO:0005524, GO:0006468	1
Lc12692	Uncharacterized protein	GO:0015299, GO:0016021, GO:1902600	1
Lc11206	Non-specific serine/threonine protein kinase	GO:0004674, GO:0005524, GO:0006468, GO:0007165, GO:0009268	1
Lc11280	Expansin	GO:0005576, GO:0005618, GO:0009664, GO:0016020	1
Lc33882	BZIP transcription factor	GO:0003700, GO:0006355, GO:0043565	1
Lc37684	Salicylic acid carboxyl methyltransferase	GO:0008168, GO:0016021, GO:0032259	1
Lc11559	Protein phosphatase 2C-like protein	GO:0004721, GO:0005730, GO:0009570, GO:0009579, GO:0009767, GO:0016311, GO:0046872, GO:0080005	1
Lc11503	Thylakoid lumenal 17.4 kDa protein	GO:0009543	1
Lc11814	BHLH transcriptional factor	GO:0003677, GO:0005634, GO:0010440, GO:0045893, GO:0046983, GO:0050826	1
Lc11539	Carboxypeptidase	GO:0004185, GO:0006508	1
Lc17986	Glucose-methanol-choline (GMC) oxidoreductase family protein	GO:0016614, GO:0050660, GO:0055114	1
Lc15940	Uncharacterized protein	GO:0016021, GO:0016740	1
Lc29718	30S ribosomal protein S15	GO:0003735, GO:0005840, GO:0006412, GO:0009536	1
Lc24349	NADH-plastoquinone oxidoreductase subunit 5	GO:0008137, GO:0016021, GO:0042773	1
Lc15078	Uncharacterized protein	GO:0031047	1
Lc17506	3-ketoacyl carrier synthase III	GO:0004315, GO:0006633	1
Lc17513	Plastocyanin-like domain protein	GO:0009055, GO:0016021	1
Lc17515	Uncharacterized protein	GO:0005634, GO:0009416, GO:0009570	1
Lc17509	Galactoside 2-alpha-L-fucosyltransferase-like protein	GO:0008107, GO:0016021, GO:0036065, GO:0042546	1
Lc17517	Shikimate O-hydroxycinnamoyltransferase	GO:0016747	1
Lc17313	Cdc2MsD protein	GO:0004674, GO:0005524, GO:0006468, GO:0030332	1
Lc19115	hypothetical protein	GO:0005515	1
Lc16184	Helix loop helix DNA-binding domain protein	GO:0003677, GO:0046983	1
Lc16008	Uncharacterized protein	GO:0005515	1
Lc16942	Alpha/beta fold hydrolase	GO:0009570, GO:0009941, GO:0016787	1
Lc15707	Uncharacterized protein	GO:0000160, GO:0004871, GO:0005622	1
Lc16095	Glycoside hydrolase family 17 protein	GO:0004553, GO:0005975	1
Lc16094	Uncharacterized protein	GO:0003677, GO:0005634	1
Lc17490	Hsp20/alpha crystallin family protein	GO:0009408, GO:0009644, GO:0042542	1
Lc15835	Lipid transfer protein	GO:0006869, GO:0008289, GO:0016021	1
Lc15175	Uncharacterized protein	GO:0008270	1
Lc15286	Acyl thioesterase-like protein	GO:0016787	1
Lc15611	Isochorismatase hydrolase family protein	GO:0008152, GO:0016787	1
Lc15915	Methyltransferase family protein	GO:0008168, GO:0032259	1
Lc15902	Late embryogenesis abundant (LEA) hydroxyproline-rich glycoprotein family protein, putative	GO:0016021	1
Lc16831	Regulator of Vps4 activity in the MVB pathway protein	GO:0015031	1
Lc18401	Sugar porter (SP) family MFS transporter	GO:0005768, GO:0005802, GO:0016021, GO:0022891, GO:0055085	1
Lc15650	Uncharacterized protein	GO:0003700, GO:0006355, GO:0043565	1
Lc18358	SEC14 cytosolic factor family protein	GO:0005886, GO:0006810, GO:0016021	1
Lc28347	Beta-1,3-galactosyltransferase-like protein	GO:0000139, GO:0006486, GO:0008378, GO:0016021	1
Lc18979	LRR receptor-like kinase family protein	GO:0004672, GO:0005515, GO:0005524, GO:0005886, GO:0006468, GO:0009505, GO:0009506, GO:0016021	1
Lc35809	Disease resistance protein (TIR-NBS-LRR class)	GO:0005515, GO:0006952, GO:0007165, GO:0043531	1
Lc06366	Ferritin	GO:0004322, GO:0005623, GO:0006879, GO:0008199, GO:0055114	1
Lc16082	Ethylene-overproduction protein	GO:0010364, GO:0016036, GO:0017145, GO:0030674, GO:0043161, GO:2000069	1
Lc26617	MYB transcription factor MYB51	GO:0003677, GO:0005634, GO:0006355	1
Lc17814	Uncharacterized protein	GO:0005840, GO:0009570, GO:0009941, GO:0032544	1
Lc17835	Light-harvesting complex I chlorophyll A/B-binding protein	GO:0009522, GO:0009523, GO:0009535, GO:0009637, GO:0009735, GO:0009941, GO:0010114, GO:0010218, GO:0010287, GO:0015979, GO:0016021, GO:0016168, GO:0018298, GO:0046872	1
Lc15580	AMP deaminase	GO:0003876, GO:0005634, GO:0005829, GO:0009737, GO:0009793, GO:0031307, GO:0032264, GO:0043424	1
Lc38890	Photosystem II reaction center protein K	GO:0009539, GO:0015979, GO:0016021	1
Lc18217	Legume lectin beta domain protein	GO:0016021, GO:0030246	1
Lc17913	Ctr family copper transporter	GO:0005375, GO:0016021, GO:0035434	1
Lc18002	GDSL-like lipase/acylhydrolase	GO:0016788	1
Lc15401	Metallothionein	GO:0046872	1
Lc14965	GDP-fucose protein O-fucosyltransferase	GO:0016021, GO:0016757	1
Lc15765	Calcium-dependent lipid-binding (CaLB domain) family protein	GO:0016021, GO:0016757	1
Lc18969	DNA repair and recombination protein RadA	GO:0003677, GO:0005524, GO:0006281, GO:0008094	1
Lc18974	Uncharacterized protein	GO:0046872	1
Lc16236	Axial regulator YABBY 1	GO:0009909, GO:0009933, GO:0009944, GO:0010093, GO:0010154, GO:0010158, GO:0010159, GO:0010450, GO:1902183, GO:2000024	1
Lc18757	Spindle and kinetochore-associated-like protein	GO:0007059, GO:0008017, GO:0051301	1
Lc15827	Non-specific lipid-transfer protein 6 (LTP6) (Precursor)	GO:0006869, GO:0008289	1
Lc18924	Non-specific lipid-transfer protein	GO:0006869, GO:0008289	1
Lc18624	Ovate transcriptional repressor	GO:0003677	1
Lc16841	Peroxidase	GO:0004601, GO:0005576, GO:0005829, GO:0006979, GO:0016021, GO:0020037, GO:0042744, GO:0046872, GO:0055114, GO:0098869	1
Lc18962	Transcription factor	GO:0042335, GO:0046983	1
Lc25237	50S ribosomal protein L20	GO:0000027, GO:0003735, GO:0005840, GO:0006412, GO:0009536, GO:0019843	1
Lc17726	Pectinesterase	GO:0004857, GO:0005618, GO:0030599, GO:0042545, GO:0043086, GO:0045330, GO:0045490	1
Lc19446	Transcription factor	GO:0005634, GO:0009531, GO:0010981, GO:0042803, GO:0043068, GO:0043565, GO:0045491, GO:0045893, GO:0048759, GO:0090058	1
Lc15018	Calmodulin-binding protein, putative	GO:0005783, GO:0005886, GO:0006457, GO:0009506, GO:0034605, GO:0034620, GO:0051087, GO:0070417	1
Lc17825	F-box-like protein	GO:0005515	1
Lc17610	Photosystem II 5 kDa protein	GO:0016021	1
Lc18572	Uncharacterized protein	GO:0010087, GO:0010305, GO:0010588, GO:0016021	1
Lc31186	Primary amine oxidase (1.4.3.21	GO:0005507, GO:0008131, GO:0009308, GO:0048038, GO:0055114	1
Lc18082	Homeobox leucine zipper protein	GO:0005634, GO:0006355, GO:0008289, GO:0043565	1
Lc35626	Kinetochore Nuf2-like protein	GO:0000775, GO:0007067	1
Lc17107	Condensin complex subunit 2	GO:0000796, GO:0005737, GO:0007076	1
Lc34794	Ribosomal protein S18	GO:0003735, GO:0005840, GO:0006412	1
Lc21637	Ribosomal protein S3	GO:0003723, GO:0003735, GO:0006412, GO:0009536, GO:0015935	1
Lc19422	Aluminum activated malate transporter family protein	GO:0015743, GO:0016021	1
Lc16930	Receptor kinase TMK1-like protein	GO:0004674, GO:0005524, GO:0006468, GO:0016021	1
Lc19076	Serine/Threonine-kinase Nek4	GO:0004672, GO:0005524, GO:0006468, GO:0009913, GO:0043622, GO:0055028	1
Lc15104	Late embryogenesis abundant protein	GO:0016021	1
Lc30767	Auxin-binding protein ABP19a	GO:0006807, GO:0016810	1
Lc17906	Photosystem I subunit O	GO:0009507, GO:0009522, GO:0009767, GO:0016021	1
Lc17723	Inner membrane protease ATP23-like protein	GO:0004222, GO:0006508	1
Lc16966	UDP-D-apiose/UDP-D-xylose synthase	GO:0003824, GO:0050662	1
Lc15972	Gland-specific fatty acyl-CoA reductase	GO:0005783, GO:0010025, GO:0055114, GO:0080019	1
Lc15978	Gland-specific fatty acyl-CoA reductase	GO:0055114	1
Lc17819	Gland-specific fatty acyl-CoA reductase	GO:0055114	1
Lc08531	3-ketoacyl-CoA synthase	GO:0006633, GO:0016020, GO:0016747	1
Lc17566	HXXXD-type acyl-transferase family protein	GO:0016747	1
Lc15521	Eukaryotic translation initiation factor 2c	GO:0003743, GO:0005515, GO:0005829, GO:0006413, GO:0009814, GO:0060145	1
Lc18855	Auxin-regulated protein	GO:0005886	1
Lc15719	Shugoshin protein	GO:0000775, GO:0005634, GO:0034090	1
Lc18227	Heavy metal transport/detoxification superfamily protein	GO:0030001, GO:0046872	1
Lc18686	Electron transporter, putative	GO:0009507	1
Lc17248	GATA type zinc finger transcription factor family protein	GO:0003700, GO:0006355, GO:0008270, GO:0043565	1
Lc18276	Class III homeodomain leucine zipper protein	GO:0005634, GO:0008289, GO:0009855, GO:0009944, GO:0009956, GO:0010014, GO:0010051, GO:0010089, GO:0030154, GO:0044212	1
Lc16434	Transmembrane protein, putative	GO:0016021	1
Lc17230	RING/U-box protein	GO:0008270, GO:0016021	1
Lc27739	Histone H2B	GO:0000786, GO:0003677, GO:0005634, GO:0046982	1
Lc16996	Histone H2B	GO:0000786, GO:0003677, GO:0005634, GO:0046982	1
Lc15891	Histone H2B	GO:0000786, GO:0003677, GO:0005634, GO:0046982	1
Lc15183	Histone H2A	GO:0000786, GO:0003677, GO:0003682, GO:0005721, GO:0005730, GO:0009506, GO:0046982	1
Lc19412	Plant/mmn10-180 protein	GO:0005634, GO:0005783	1
Lc17827	Pathogenesis-related thaumatin family protein	GO:0009505, GO:0009506	1
Lc15596	E3 ubiquitin-protein ligase XBAT31-like protein	GO:0005515, GO:0008270, GO:0016874	1
Lc19321	Maternal effect embryo arrest protein	GO:0016021	1
Lc15867	Myb transcription factor	GO:0003677, GO:0045893, GO:2000652	1
Lc17941	Aldehyde dehydrogenase	GO:0004030, GO:0006081, GO:0055114	1
Lc15457	Uncharacterized protein	GO:0005743, GO:0005886, GO:0016021, GO:0018063, GO:0020037	1
Lc16549	Leucine-rich receptor-like kinase family protein	GO:0016301, GO:0016310	1
Lc16550	LRR receptor-like kinase family protein	GO:0005515, GO:0016301, GO:0016310	1
Lc16543	Transcription factor bHLH122-like protein	GO:0046983	1
Lc15997	Cyanogenic beta-glucosidase, putative	GO:0004553, GO:0005975, GO:0016021	1
Lc15232	Receptor-like kinase	GO:0004674, GO:0005515, GO:0005524, GO:0006468, GO:0016021	1
Lc18920	Peptidyl-prolyl cis-trans isomerase	GO:0000413, GO:0003755, GO:0006457, GO:0009543, GO:0009570	1
Lc17442	Uncharacterized protein	GO:0016021	1
Lc17441	Long-chain fatty acyl CoA ligase	GO:0004467, GO:0005783, GO:0009506, GO:0010025, GO:0010143, GO:0010311, GO:0031957, GO:0050832	1
Lc19073	Protein TIC 62, chloroplastic (Translocon at the inner envelope membrane of chloroplasts 62) (PsTIC62) (Precursor)	GO:0009535, GO:0009941	1
Lc16583	Glucan endo-1,3-beta-glucosidase-like protein	GO:0004553, GO:0005975	1
Lc19205	Adenylyl cyclase-associated protein	GO:0003779, GO:0005829, GO:0007010, GO:0009826	1
Lc18773	Histone H2B	GO:0000786, GO:0003677, GO:0005634, GO:0046982	1
Lc16410	SAUR-like auxin-responsive family protein	GO:0009733	1
Lc16415	SAUR-like auxin-responsive family protein	GO:0009733	1
Lc17259	SAUR-like auxin-responsive family protein	GO:0009733	1
Lc17260	SAUR-like auxin-responsive family protein	GO:0009733	1
Lc16414	SAUR-like auxin-responsive family protein	GO:0009733	1
Lc17258	SAUR-like auxin-responsive family protein	GO:0009733	1
Lc16413	SAUR-like auxin-responsive family protein	GO:0009733	1
Lc15740	SAUR-like auxin-responsive family protein	GO:0009733	1
Lc16555	SAUR-like auxin-responsive family protein	GO:0009733	1
Lc17743	Heavy metal transport/detoxification superfamily protein	GO:0005886, GO:0009506, GO:0010286, GO:0030001, GO:0046872	1
Lc15144	Amino acid transporter	GO:0016021	1
Lc17543	Uncharacterized protein	GO:0003779, GO:0005622, GO:0016021	1
Lc17526	Gibberellin 2-beta-dioxygenase	GO:0046872, GO:0051213, GO:0055114	1
Lc17730	Delta(24)-sterol reductase (1.3.1.72) (Cell elongation protein diminuto)	GO:0005516, GO:0005774, GO:0005886, GO:0009416, GO:0009808, GO:0009826, GO:0009834, GO:0016021, GO:0016132, GO:0016614, GO:0050660, GO:0055114	1
Lc15335	Peroxidase	GO:0004601, GO:0005576, GO:0006979, GO:0020037, GO:0042744, GO:0046872, GO:0055114, GO:0098869	1
Lc16874	Major intrinsic protein (MIP) family transporter	GO:0005215, GO:0006810, GO:0016021	1
Lc36944	RopGEF1	GO:0005089, GO:0016324, GO:0043547, GO:0080092	1
Lc32712	Late embryogenesis abundant protein	GO:0016021	1
Lc32872	SAUR-like auxin-responsive family protein	GO:0009733	1
Lc09892	Uncharacterized protein	GO:0006355	1
Lc15203	Ubiquitin-conjugating enzyme E2	GO:0004842, GO:0005524, GO:0005634, GO:0005737, GO:0006511, GO:0008283	1
Lc33797	Porphobilinogen deaminase	GO:0004418, GO:0009570, GO:0009941, GO:0018160, GO:0033014, GO:0042742, GO:0048046	1
Lc19243	Uncharacterized protein	GO:0005524, GO:0016021, GO:0016887	1
Lc37775	Heat shock transcription factor A3	GO:0003700, GO:0005634, GO:0006355, GO:0043565	1
Lc15984	O-acyltransferase WSD1-like protein	GO:0004144, GO:0045017	1
Lc16201	LRR/extensin	GO:0005515	1
Lc19239	Mitotic checkpoint Serine/Threonine-kinase BUB1-like protein	GO:0004672, GO:0005524, GO:0006468	1
Lc15631	Putative uncharacterized protein	GO:0046872	1
Lc17641	Reticulon-like protein	GO:0005789, GO:0016021	1
Lc15085	NAC transcription factor-like protein	GO:0003677, GO:0005634, GO:0006355	1
Lc14935	BZIP family transcription factor	GO:0003700, GO:0006355, GO:0043565	1
Lc17154	CMV 1a interacting protein	GO:0008168, GO:0032259	1
Lc17376	MAP kinase kinase kinase-like protein	GO:0004674, GO:0005524, GO:0006468	1
Lc16013	Plastocyanin-like domain protein	GO:0009055	1
Lc18084	Transmembrane protein, putative	GO:0016021	1
Lc18109	Myb transcription factor	GO:0003677	1
Lc18113	EF hand calcium-binding family protein	GO:0005509	1
Lc17571	DOF-type zinc finger DNA-binding family protein	GO:0003677, GO:0006355	1
Lc15481	TPR domain protein	GO:0005515	1
Lc15758	S-acyltransferase	GO:0016021	1
Lc18771	Alpha-1,4 glucan phosphorylase	GO:0005975, GO:0008184, GO:0030170	1
Lc14901	Uncharacterized protein	GO:0019904	1
Lc16139	Glucosidase II beta subunit-like protein	GO:0005516, GO:0005783, GO:0042742	1
Lc19506	Eukaryotic translation initiation factor 2c, putative	GO:0003743, GO:0005515, GO:0006413, GO:0019048, GO:0035197, GO:0042742, GO:0051607	1
Lc16783	Phloem protein	GO:0009625, GO:0043394	1
Lc15628	Clavata3/ESR (CLE) gene family member	GO:0016021	1
Lc15848	O-fucosyltransferase family protein	GO:0005794, GO:0007155, GO:0016021, GO:0016757	1
Lc16124	Carboxypeptidase	GO:0004185, GO:0005773, GO:0006508	1
Lc15971	Receptor-like kinase	GO:0004674, GO:0005524, GO:0005886, GO:0006468, GO:0016021	1
Lc17252	Ferredoxin-nitrite reductase	GO:0005739, GO:0009570, GO:0010167, GO:0016020, GO:0016491, GO:0020037, GO:0048046, GO:0051536, GO:0055114	1
Lc19458	Protein disulfide-isomerase SCO2-like protein, putative	GO:0003756, GO:0009535, GO:0009658, GO:0043621	1
Lc16314	Uncharacterized protein	GO:0000166, GO:0003676, GO:0005829, GO:0010494	1
Lc15986	Transmembrane protein, putative	GO:0016021	1
Lc15749	Kinesin-like protein	GO:0000911, GO:0003777, GO:0005524, GO:0007018, GO:0008017	1
Lc16958	Maternal effect embryo arrest protein, putative	GO:0005634, GO:0005829, GO:0009507, GO:0009793, GO:0010183, GO:0036033, GO:0050832	1
Lc17873	HAD-family hydrolase IIA	GO:0016787	1
Lc31998	Pectinesterase/pectinesterase inhibitor PPE8B	GO:0004857, GO:0005576, GO:0005618, GO:0030599, GO:0042545, GO:0043086, GO:0045330, GO:0045490	1
Lc19418	GTP-binding protein	GO:0005525, GO:0005622, GO:0007264	1
Lc17391	Auxin response factor	GO:0003677, GO:0005634, GO:0006355, GO:0009734	1
Lc15296	Triose phosphate/phosphate translocator, chloroplastic (cTPT) (E30) (p36) (Precursor)	GO:0009534, GO:0009941, GO:0015717, GO:0016021, GO:0071917	1
Lc33218	DnaK family protein	GO:0005524	1
Lc18701	Ribosomal protein S5	GO:0003723, GO:0003735, GO:0005634, GO:0009409, GO:0009535, GO:0009570, GO:0009955, GO:0015935, GO:0032544, GO:0046686, GO:1901259	1
Lc28039	F-box protein	GO:0005515	1
Lc18392	Stem-specific TSJT1-like protein	GO:0016021	1
Lc18809	Fiber protein Fb34	GO:0016021	1
Lc17952	Transmembrane protein, putative	GO:0016021	1
Lc20972	Calmodulin-binding protein	GO:0005516, GO:0006950	1
Lc15290	FAD-binding berberine family protein	GO:0016614, GO:0050660, GO:0055114	1
Lc19113	Transport inhibitor response 1 protein	GO:0005515	1
Lc19108	(2R)-phospho-3-sulfolactate synthase ComA	GO:0003824, GO:0010286, GO:0010608	1
Lc16903	Kinesin-like protein	GO:0003777, GO:0005524, GO:0005874, GO:0007018, GO:0008017	1
Lc16663	Aldo/keto reductase family oxidoreductase	GO:0005829, GO:0010349, GO:0019853	1
Lc19389	Glucose-6-phosphate 1-epimerase-like protein	GO:0005975, GO:0016853, GO:0030246	1
Lc15164	Flavonol synthase/flavanone 3-hydroxylase	GO:0016491, GO:0046872, GO:0055114	1
Lc15165	Phototropic-responsive NPH3 family protein	GO:0005515, GO:0005886, GO:0009638, GO:0009785, GO:0016567	1
Lc17605	Transmembrane protein, putative	GO:0016021	1
Lc16260	Uncharacterized protein	GO:0003677, GO:0003700, GO:0005634, GO:0006355, GO:0046983	1
Lc16116	Uncharacterized protein	GO:0005524, GO:0016021, GO:0016887	1
Lc19098	Uncharacterized protein	GO:0030001, GO:0046872	1
Lc18231	NAC transcription factor-like protein	GO:0003677, GO:0005634, GO:0006355, GO:0010089, GO:0043067, GO:0048367	1
Lc15948	Reticuline oxidase	GO:0016614, GO:0050660, GO:0055114	1
Lc15122	DNA polymerase delta subunit 4	GO:0005634, GO:0006260	1
Lc19297	Reticuline oxidase-like protein	GO:0016614, GO:0050660, GO:0055114	1
Lc16654	FAD-binding berberine family protein	GO:0016614, GO:0050660, GO:0055114	1
Lc16947	Fatty acid 2-hydroxylase-like protein	GO:0016614, GO:0050660, GO:0055114	1
Lc17058	Light-harvesting complex I chlorophyll A/B-binding protein	GO:0009522, GO:0009523, GO:0009535, GO:0009941, GO:0010287, GO:0015979, GO:0016021, GO:0016168, GO:0018298, GO:0046872	1
Lc14999	NAD(P)-binding rossmann-fold protein, putative	GO:0009570	1
Lc32321	Pi-PLC X domain plant-like protein	GO:0006629, GO:0008081, GO:0016021, GO:0046658	1
Lc13482	Anthranilate N-benzoyltransferase	GO:0016747	1
Lc32140	LRR receptor-like kinase	GO:0004672, GO:0005524, GO:0005886, GO:0006468, GO:0016021	1
Lc29090	Late embryogenesis abundant protein, group 6	GO:0005829	1
Lc29817	Subtilisin-like serine protease	GO:0004252, GO:0006508, GO:0009505, GO:0048046, GO:0048359, GO:0080001	1
Lc15390	Plant/F17J16-140 protein	GO:0016021	1
Lc17975	Eukaryotic cytochrome b561 protein	GO:0016021, GO:0055114	1
Lc35676	Transmembrane protein, putative	GO:0016021	1
Lc38130	Uncharacterized protein	GO:0000786, GO:0003677, GO:0005634, GO:0046982	1
Lc30022	Histone H3	GO:0000786, GO:0003677, GO:0046982	1
Lc37326	DUF4228 domain protein	GO:0005874	1
Lc28562	AP2-like ethylene-responsive transcription factor	GO:0003677, GO:0003700, GO:0005634, GO:0006355, GO:0007276, GO:0010492, GO:0042127, GO:1905392	1
Lc31276	Transmembrane protein, putative	GO:0016021	1
Lc29514	Plant invertase/pectin methylesterase inhibitor	GO:0004857, GO:0043086	1
Lc32673	Beta-amylase	GO:0000024, GO:0005983, GO:0009409, GO:0009570, GO:0016161	1
Lc31734	Putative plant SNARE-like protein	GO:0005515, GO:0005886, GO:0009504, GO:0016021	1
Lc32065	MYB transcription factor MYB48	GO:0000122, GO:0000976, GO:0005634, GO:0009651, GO:0009723, GO:0009737, GO:0009739, GO:0009751, GO:0009753, GO:0030307, GO:0046686, GO:0048366, GO:2000469	1
Lc29256	Acyl-coenzyme A oxidase	GO:0001676, GO:0002213, GO:0003995, GO:0003997, GO:0005777, GO:0006635, GO:0009506, GO:0009555, GO:0009611, GO:0009620, GO:0009695, GO:0046686, GO:0050660	1
Lc35200	Nodulin MtN21/EamA-like transporter family protein	GO:0016021, GO:0055085	1
Lc30281	Autophagy-related protein	GO:0006914	1
Lc36214	36.4 kDa proline-rich protein	GO:0006508, GO:0008233	1
Lc29073	Uncharacterized protein	GO:0006508, GO:0008233	1
Lc34415	Uncharacterized protein	GO:0003950	1
Lc31476	Acid beta-fructofuranosidase (3.2.1.26) (Acid invertase) (AI) (Acid sucrose hydrolase) (Vacuolar invertase) (Precursor)	GO:0000325, GO:0004575, GO:0005975, GO:0009505, GO:0009617, GO:0016021, GO:0071370, GO:0080022	1
Lc29063	Monocopper oxidase SKS1-like protein	GO:0005507, GO:0005774, GO:0009505, GO:0009506, GO:0009932, GO:0016021, GO:0016491, GO:0046658, GO:0048046, GO:0055114	1
Lc31158	Protein YABBY 5	GO:0007275	1
Lc28590	Translation factor EF-1 alpha-like protein	GO:0008152, GO:0009737, GO:0016597	1
Lc32050	MADS-box transcription factor	GO:0003677, GO:0003700, GO:0005634, GO:0006355, GO:0046983	1
Lc36209	GRAS family transcription factor	GO:0006355	1
Lc31267	BTB/POZ and TAZ domain protein	GO:0003712, GO:0004402, GO:0005516, GO:0005634, GO:0005737, GO:0006355, GO:0007623, GO:0008270, GO:0009409, GO:0009553, GO:0009555, GO:0009611, GO:0009651, GO:0009734, GO:0009738, GO:0009751, GO:0009753, GO:0010167, GO:0010182, GO:0016573, GO:0042542, GO:0051973	1
Lc31784	GDSL-like lipase/acylhydrolase	GO:0016788	1
Lc31156	Pectate lyase	GO:0030570, GO:0045490, GO:0046872	1
Lc31332	DNA polymerase III subunit gamma/tau	GO:0003677, GO:0003887, GO:0005524, GO:0006260, GO:0009360, GO:0071897	1
Lc31333	Topoisomerase-like protein	GO:0005488, GO:0016853	1
Lc08228	Raffinose synthase or seed inhibition protein	GO:0003824	1
Lc30908	Uncharacterized protein	GO:0016301, GO:0016310, GO:0030247	1
Lc08006	Transmembrane protein, putative	GO:0016021	1
Lc31234	Tyrosine kinase family protein	GO:0004672, GO:0005524, GO:0006468	1
Lc28721	HhH-GPD base excision DNA repair family protein	GO:0003824, GO:0006284	1
Lc23189	E2F transcription factor-E2FE-like protein	GO:0003677, GO:0003700, GO:0005634, GO:0005667, GO:0006355, GO:0032876	1
Lc31768	P-loop nucleoside triphosphate hydrolase superfamily protein	GO:0005524, GO:0016787	1
Lc33155	LRR receptor-like kinase	GO:0004674, GO:0005524, GO:0006468, GO:0016021	1
Lc28751	Integral membrane HPP family protein	GO:0009706, GO:0016021	1
Lc32735	Uncharacterized protein	GO:0005515, GO:0005886, GO:0009506, GO:0016021, GO:0048513, GO:0099402	1
Lc38663	Ubiquitin-conjugating enzyme rad6, putative	GO:0004842, GO:0005524, GO:0005829, GO:0006511, GO:0009650, GO:0010228, GO:0033523	1
Lc29620	IQ calmodulin-binding motif protein	GO:0005515, GO:0005829, GO:0005875, GO:0005886	1
Lc31330	Aldose 1-epimerase	GO:0004034, GO:0019318, GO:0030246	1
Lc31844	TCP family transcription factor	GO:0005634, GO:0008283, GO:0009735, GO:0009737, GO:0009739, GO:0010029, GO:0010229, GO:0031347	1
Lc29471	MADS-box transcription factor family protein	GO:0003677, GO:0005634, GO:0006355, GO:0010152, GO:0046983, GO:0080092	1
Lc32537	Galactoside 2-alpha-L-fucosyltransferase (2.4.1.69) (PsFT1) (Xyloglucan alpha-(1,2)-fucosyltransferase)	GO:0005794, GO:0008107, GO:0009969, GO:0016021, GO:0036065, GO:0042546	1
Lc30184	Ribonuclease H superfamily polynucleotidyl transferase	GO:0003676, GO:0016740	1
Lc29957	Plant calmodulin-binding-like protein	GO:0005516	1
Lc30828	Carbohydrate-binding X8 domain protein	GO:0016021	1
Lc35343	LIGULELESS 1 protein, putative	GO:0003677, GO:0005634	1
Lc29372	GDP-fucose O-fucosyltransferase-like protein	GO:0016757	1
Lc29135	Transmembrane protein, putative	GO:0016021	1
Lc28869	BRC1	GO:0005634, GO:2000032	1
Lc30778	Histone deacetylase superfamily protein	GO:0008270, GO:0009294, GO:0016787	1
Lc30639	DUF936 family protein	GO:0005829	1
Lc29731	Kinesin-like protein	GO:0003777, GO:0005524, GO:0005874, GO:0007018, GO:0008017	1
Lc30571	Uncharacterized protein	GO:0003743, GO:0005515, GO:0006413	1
Lc28717	3-ketoacyl-CoA synthase	GO:0006633, GO:0016021, GO:0016747	1
Lc29604	Serine/Threonine kinase family protein	GO:0004672, GO:0005524, GO:0006468, GO:0048825	1
Lc28907	hypothetical protein	GO:0008270	1
Lc31552	Nucleic acid-binding protein, putative	GO:0046872	1
Lc31554	Dynein light chain type 1 family protein	GO:0007017, GO:0030286	1
Lc31943	DEAD-box ATP-dependent RNA helicase-like protein	GO:0003676, GO:0004386, GO:0005524	1
Lc31289	Peptide/nitrate transporter	GO:0005215, GO:0006857, GO:0009611, GO:0009753, GO:0016021	1
Lc28739	Auxin-induced protein	GO:0005515, GO:0005634, GO:0006355, GO:0009734	1
Lc28384	Synaptobrevin-like protein	GO:0016021, GO:0016192	1
Lc29334	Uncharacterized protein	GO:0004427, GO:0005739, GO:0005794, GO:0005886, GO:0009414, GO:0009651, GO:0009678, GO:0009705, GO:0009926, GO:0009941, GO:0010008, GO:0015992, GO:0016021, GO:0048366, GO:0055085	1
Lc08547	TPX2 (Targeting protein for Xklp2) family protein	GO:0000035, GO:0005515, GO:0005768, GO:0005802, GO:0008270, GO:0009932, GO:0016021, GO:0019706	1
Lc14199	F-box/LRR-like protein	GO:0005515	1
Lc32094	Heavy metal-associated domain protein	GO:0030001, GO:0046872	1
Lc29082	Uncharacterized protein	GO:0005634	1
Lc37571	Cytochrome P450 family protein, putative	GO:0016021	1
Lc20091	Receptor-like kinase	GO:0016301, GO:0016310	1
Lc28803	Transcription factor	GO:0044212	1
Lc31047	1-deoxy-D-xylulose-5-phosphate synthase	GO:0008661, GO:0009507, GO:0015995, GO:0016114	1
Lc29188	Sodium/hydrogen exchanger	GO:0005789, GO:0016021	1
Lc30768	Cyclin-dependent kinase	GO:0004674, GO:0005524, GO:0006468	1
Lc29652	Monothiol glutaredoxin-S2 protein	GO:0005623, GO:0009055, GO:0015035, GO:0045454, GO:0055114	1
Lc28366	Cullin-like protein	GO:0006511, GO:0031625	1
Lc28678	RING-H2 zinc finger protein	GO:0005515, GO:0008270, GO:0016021	1
Lc08823	Polygalacturonase/glycoside hydrolase family protein	GO:0004650, GO:0005576, GO:0005975, GO:0071555	1
Lc30746	Probable 60S ribosomal protein L14 (Hydroxyproline-rich glycoprotein HRGP1)	GO:0003735, GO:0005840, GO:0006412	1
Lc31882	Myb transcription factor	GO:0003677	1
Lc38198	Transcription factor bHLH147	GO:0003700, GO:0006355, GO:0046983	1
Lc28769	Plant invertase/pectin methylesterase inhibitor	GO:0004857, GO:0043086	1
Lc31818	Beta-1,3-galactosyltransferase-like protein	GO:0005794, GO:0006486, GO:0016021, GO:0030246, GO:0048354, GO:0080147, GO:1990714	1
Lc35336	Fungal proteinase A, aspartic proteinase superfamily protein	GO:0004190, GO:0006508, GO:0006629	1
Lc31782	Putative plant SNARE-like protein	GO:0005515, GO:0005886, GO:0016021	1
Lc31793	Glucan endo-1,3-beta-glucosidase-like protein	GO:0004553, GO:0005975	1
Lc38303	DNA repair RAD51-like protein	GO:0000150, GO:0003690, GO:0003697, GO:0005524, GO:0005634, GO:0005694, GO:0006355, GO:0008094, GO:0010332, GO:0045003, GO:1990426	1
Lc29768	Kinesin-like protein	GO:0000919, GO:0003777, GO:0005524, GO:0007018, GO:0007112, GO:0008017, GO:0009506, GO:0009555, GO:0009558, GO:0010245	1
Lc31368	Transmembrane protein, putative	GO:0016021	1
Lc30199	Membrane lipoprotein, putative	GO:0016021	1
Lc28980	Growth-regulating factor-like protein	GO:0005524, GO:0005634, GO:0006355	1
Lc31326	Ultraviolet-B-repressible protein	GO:0009523, GO:0015979, GO:0016021	1
Lc31557	Protein phosphatase 2C ABI2-like protein	GO:0004721, GO:0046872	1
Lc30916	Uncharacterized protein	GO:0016787	1
Lc30884	Receptor-like Serine/Threonine-kinase ALE2-like protein, putative	GO:0004674, GO:0005524, GO:0006468, GO:0016021	1
Lc30652	Transmembrane protein, putative	GO:0005739, GO:0009536, GO:0016021	1
Lc32283	Transmembrane protein, putative	GO:0016021	1
Lc32276	Xyloglucan endotransglucosylase/hydrolase	GO:0004518, GO:0090305	1
Lc32278	Receptor-like kinase	GO:0004672, GO:0005524, GO:0006468, GO:0016021	1
Lc33892	Serine/Threonine kinase family protein	GO:0004674, GO:0005524, GO:0006468	1
Lc29323	Auxin efflux carrier component	GO:0009734, GO:0016021, GO:0055085	1
Lc30233	Plant intracellular ras-group-related LRR protein	GO:0005515	1
Lc30240	Heat shock-like protein	GO:0019538	1
Lc31492	Subtilisin-like serine protease	GO:0004252, GO:0005618, GO:0006508, GO:0016020	1
Lc29831	Protein vernalization insensitive-like protein	GO:0005677, GO:0009409, GO:0009506, GO:0031519, GO:0032922, GO:0035064, GO:0042802, GO:0048587, GO:1900111	1
Lc31787	Afadin/alpha-actinin-binding protein	GO:0005875	1
Lc34530	Histone H4	GO:0000786, GO:0003677, GO:0005634, GO:0006334, GO:0009414, GO:0046982	1
Lc29306	Syntaxin/T-SNARE family protein	GO:0016021, GO:0048193	1
Lc29307	Rubisco methyltransferase family protein	GO:0004420, GO:0005515, GO:0008168, GO:0015936, GO:0032259, GO:0050662, GO:0055114	1
Lc31966	Xyloglucan endotransglucosylase/hydrolase	GO:0004553, GO:0005618, GO:0010411, GO:0016021, GO:0016762, GO:0042545, GO:0042546, GO:0048046, GO:0080022, GO:0080039	1
Lc29377	Xyloglucan endotransglucosylase/hydrolase	GO:0004553, GO:0005618, GO:0010411, GO:0016762, GO:0042546, GO:0048046, GO:0071555	1
Lc30543	Adenosylmethionine-8-amino-7-oxononanoate transaminase	GO:0004015, GO:0004141, GO:0005739, GO:0009102, GO:0030170	1
Lc30700	Xylose isomerase	GO:0005774, GO:0005783, GO:0005794, GO:0006098, GO:0009045, GO:0042732, GO:0046872	1
Lc30169	Transmembrane protein	GO:0009615, GO:0016021, GO:0019048, GO:0080143	1
Lc31075	50S ribosomal protein L35	GO:0003735, GO:0005840, GO:0006412, GO:0009507	1
Lc30306	Cellulose synthase	GO:0005515, GO:0005886, GO:0008270, GO:0009507, GO:0009834, GO:0010330, GO:0010400, GO:0016021, GO:0016760, GO:0030244	1
Lc30310	Multipolar spindle protein	GO:0000212, GO:0007140, GO:0009553, GO:0009555, GO:0042138, GO:0048236, GO:0051026	1
Lc29576	Formin-like protein	GO:0005515	1
Lc31900	NADP-dependent glyceraldehyde-3-phosphate dehydrogenase (1.2.1.9) (Glyceraldehyde-3-phosphate dehydrogenase [NADP(+)]) (Non-phosphorylating glyceraldehyde 3-phosphate dehydrogenase) (Triosephosphate dehydrogenase)	GO:0008886, GO:0055114	1
Lc31865	Temperature-induced lipocalin	GO:0005215, GO:0005739, GO:0005774, GO:0005783, GO:0005794, GO:0006810, GO:0006883, GO:0009414, GO:0009506, GO:0009644, GO:0009735, GO:0009898, GO:0009941, GO:0010286, GO:0010431, GO:0030644, GO:0042538, GO:0050826, GO:1901002, GO:1901562, GO:1902884	1
Lc30917	NEDD8-activating enzyme E1 catalytic subunit	GO:0005524, GO:0016881, GO:0019781, GO:0045116	1
Lc28372	Cytochrome P450 family 87 protein	GO:0004497, GO:0005506, GO:0005886, GO:0016705, GO:0020037, GO:0055114	1
Lc28365	Sugar transporter	GO:0005887, GO:0008515, GO:0015770	1
Lc28363	Abnormal spindle-like microcephaly-associated-like protein, putative	GO:0005515	1
Lc28351	Peroxidase	GO:0004601, GO:0005576, GO:0006979, GO:0020037, GO:0042744, GO:0046872, GO:0055114, GO:0098869	1
Lc28349	Transmembrane protein, putative	GO:0016021	1
Lc29755	Arogenate/prephenate dehydratase	GO:0004664, GO:0009094, GO:0009507, GO:0016597, GO:0047769	1
Lc31038	Multi-copper oxidase-like protein	GO:0005507, GO:0009505, GO:0009506, GO:0016020, GO:0016491, GO:0055114	1
Lc31022	Fungal proteinase A, aspartic proteinase superfamily protein	GO:0004190, GO:0005773, GO:0005783, GO:0006508, GO:0006629	1
Lc20244	Uncharacterized protein	GO:0016021, GO:0016301, GO:0016310, GO:0030247	1
Lc31200	Pectate lyase	GO:0030570, GO:0045490, GO:0046872	1
Lc31199	Peroxidase	GO:0004601, GO:0005576, GO:0006979, GO:0020037, GO:0042744, GO:0046872, GO:0055114, GO:0098869	1
Lc21066	GMPase	GO:0009058, GO:0016779	1
Lc29537	Acetyl-CoA acetyltransferase cytosolic	GO:0003985, GO:0008152	1
Lc29141	Homeobox/lipid-binding domain protein	GO:0003677, GO:0008289	1
Lc32022	Homeobox domain, ZF-HD class protein	GO:0003677	1
Lc30974	Chloride channel protein	GO:0005247, GO:0006821, GO:0016021, GO:1903959	1
Lc15366	Glycerol-3-phosphate acyltransferase	GO:0008152, GO:0016021, GO:0016746	1
Lc24247	Probable aquaporin PIP-type 7a (Turgor-responsive protein 31) (Turgor-responsive protein 7a)	GO:0005215, GO:0005886, GO:0006833, GO:0009414, GO:0016021	1
Lc19323	Interactor of constitutive active ROPs-like protein	GO:0005886	1
Lc16196	Armadillo/beta-catenin repeat protein	GO:0004842, GO:0005634, GO:0031648, GO:0043621, GO:0051865, GO:2000022	1
Lc17397	Uncharacterized protein	GO:0008152, GO:0016758	1
Lc22701	C2 domain protein	GO:0005515	1
Lc22694	Putative uncharacterized protein	GO:0016021	1
Lc23174	Glycoprotein membrane GPI-anchored protein	GO:0005886	1
Lc23170	2-hydroxyisoflavanone dehydratase	GO:0008152, GO:0016787	1
Lc23169	Uncharacterized protein	GO:0005515	1
Lc23844	Photosystem I reaction center subunit II	GO:0009535, GO:0009538, GO:0009941, GO:0015979	1
Lc20389	RNA-directed DNA methylation protein	GO:0005634, GO:0006260, GO:0044030	1
Lc22559	Lipid transfer protein	GO:0006869, GO:0008289	1
Lc22562	Mammalian STARD2 lipid-binding START domain protein	GO:0008289, GO:0016021	1
Lc23314	Eukaryotic aspartyl protease family protein	GO:0004190, GO:0006508	1
Lc23089	Hexokinase	GO:0001678, GO:0004396, GO:0005524, GO:0005536, GO:0006096, GO:0009409, GO:0009536, GO:0009651, GO:0031307, GO:0046835, GO:0080147	1
Lc23088	Ubiquitin-conjugating enzyme	GO:0005524	1
Lc23087	Magnesium-chelatase subunit ChlD, chloroplastic (Mg-chelatase subunit D) (6.6.1.1) (Mg-protoporphyrin IX chelatase subunit ChlD) (Precursor)	GO:0005524, GO:0009534, GO:0009570, GO:0015979, GO:0015995, GO:0016851	1
Lc23085	GDSL-like lipase/acylhydrolase	GO:0016788	1
Lc24203	Phosphatidylinositol 3-and 4-kinase family protein	GO:0005515, GO:0016301, GO:0016310	1
Lc24205	Late embryogenesis abundant hydroxyproline-rich glycoprotein	GO:0016021	1
Lc24228	LRR receptor-like kinase	GO:0004672, GO:0005524, GO:0006468, GO:0016021	1
Lc19771	Membrane-associated kinase regulator, putative	GO:0005886, GO:0016301, GO:0016310	1
Lc22379	Transferring glycosyl group transferase	GO:0016021, GO:0016740	1
Lc24058	AT hook motif DNA-binding family protein	GO:0003677	1
Lc23911	Heat shock transcription factor B2A	GO:0003700, GO:0005634, GO:0010200, GO:0043565, GO:0045892	1
Lc23916	F-box protein PP2-A13	GO:0005515	1
Lc23156	LRR receptor-like kinase family protein	GO:0004672, GO:0005515, GO:0005524, GO:0005886, GO:0006468, GO:0016021	1
Lc28714	Ara4-interacting protein	GO:0006508, GO:0008233, GO:0009570, GO:0009941, GO:0043424	1
Lc20931	Cornichon family protein	GO:0006810, GO:0016021	1
Lc20369	Syntaxin of plants 122 protein	GO:0005484, GO:0005886, GO:0006886, GO:0009504, GO:0009506, GO:0009524, GO:0012505, GO:0016021, GO:0016192, GO:0061025	1
Lc20371	Squalene/phytoene synthase	GO:0009058, GO:0016740	1
Lc20372	Transcription factor	GO:0003677, GO:0005634, GO:0006355, GO:0048759, GO:1901348	1
Lc20373	Thylakoid lumenal protein	GO:0009535	1
Lc23559	SEC14 cytosolic factor-like protein	GO:0005215, GO:0005622, GO:0006810	1
Lc23564	Glucuronosyltransferase PGSIP8	GO:0016021, GO:0016740	1
Lc21895	Pectinesterase	GO:0005618, GO:0030599, GO:0042545, GO:0045330, GO:0045490	1
Lc22539	Phosphatidylserine decarboxylase	GO:0004609, GO:0006646, GO:0016540, GO:0031305	1
Lc20527	DNA mismatch repair MSH4-like protein, putative	GO:0000794, GO:0005524, GO:0007129, GO:0009506, GO:0010777, GO:0030983, GO:0043073	1
Lc23541	Transmembrane protein, putative	GO:0016021	1
Lc23046	50S ribosomal protein L19-2	GO:0003735, GO:0005840, GO:0006412, GO:0009570, GO:0009941, GO:0016020	1
Lc23040	Glutamate dehydrogenase	GO:0004352, GO:0004353, GO:0005507, GO:0005524, GO:0005739, GO:0005774, GO:0006520, GO:0008270, GO:0009651, GO:0046686, GO:0050897, GO:0055114	1
Lc21900	PALMATE-LIKE PENTAFOLIATA1	GO:0003676, GO:0046872	1
Lc23804	LRR receptor-like kinase family protein	GO:0004674, GO:0005515, GO:0005524, GO:0006468, GO:0010102, GO:0010468, GO:0016021	1
Lc21763	Transmembrane protein, putative	GO:0016021	1
Lc22353	BTB/POZ domain plant-like protein, putative	GO:0005515	1
Lc22349	Condensin-2 complex subunit G2, putative	GO:0005488, GO:0005634, GO:0005739	1
Lc20583	BTB/POZ and TAZ domain protein	GO:0003712, GO:0004402, GO:0005516, GO:0005634, GO:0005774, GO:0006355, GO:0008270, GO:0009611, GO:0009651, GO:0009733, GO:0009739, GO:0009751, GO:0009753, GO:0016573, GO:0042542	1
Lc22915	O-glycosyl hydrolase family 17 protein	GO:0004553, GO:0005975	1
Lc22914	Phototropic-responsive NPH3 family protein	GO:0005515	1
Lc20005	Peroxidase	GO:0004601, GO:0005576, GO:0006979, GO:0020037, GO:0042744, GO:0046872, GO:0055114, GO:0098869	1
Lc23878	RP/EB family microtubule-associated protein	GO:0005618, GO:0005730, GO:0005819, GO:0008017, GO:0009524, GO:0009652	1
Lc23880	Phosphatidylinositol-3,4,5-trisphosphate 3-phosphatase	GO:0004725, GO:0005515, GO:0008138, GO:0035335	1
Lc21941	Ethylene response factor	GO:0003677, GO:0003700, GO:0005634, GO:0006355	1
Lc23639	Helix loop helix DNA-binding domain protein	GO:0003677, GO:0003700, GO:0005634, GO:0006355, GO:0007623, GO:0009409, GO:0010114, GO:0010154, GO:0010187, GO:0046983, GO:0048440	1
Lc23649	Helix loop helix DNA-binding domain protein	GO:0003677, GO:0046983	1
Lc20341	ATP-dependent RNA helicase eIF4A-like protein, putative	GO:0004386	1
Lc21778	Calmodulin-domain kinase CDPK protein	GO:0004674, GO:0005509, GO:0005524, GO:0006468	1
Lc23439	Lateral organ boundaries (LOB) domain protein	GO:0006355, GO:0009954, GO:0009965, GO:0048441	1
Lc22174	Myb-like DNA-binding domain, shaqkyf class protein	GO:0005634, GO:0005829, GO:0006355, GO:0010092, GO:0010629, GO:0044212, GO:0048449	1
Lc32366	Oxygen-evolving enhancer protein 1, chloroplastic (OEE1) (33 kDa subunit of oxygen evolving system of photosystem II) (33 kDa thylakoid membrane protein) (OEC 33 kDa subunit) (Precursor)	GO:0005509, GO:0008266, GO:0009535, GO:0009543, GO:0009654, GO:0010205, GO:0010207, GO:0010287, GO:0016021, GO:0019898, GO:0035304, GO:0042549	1
Lc21714	PQ-loop protein/transmembrane family protein	GO:0016021	1
Lc21410	Homeobox leucine zipper protein	GO:0005634, GO:0006355, GO:0009733, GO:0043565	1
Lc38149	Membrane protein-like protein	GO:0016021	1
Lc22672	GATA type zinc finger transcription factor family protein	GO:0003700, GO:0006355, GO:0008270, GO:0009793, GO:0009909, GO:0043565	1
Lc22671	Alpha/beta fold hydrolase	GO:0016787	1
Lc24234	Alpha/beta fold hydrolase	GO:0016787	1
Lc19813	Laccase	GO:0005507, GO:0046274, GO:0048046, GO:0052716, GO:0055114	1
Lc19814	Laccase	GO:0005507, GO:0046274, GO:0048046, GO:0052716, GO:0055114	1
Lc19816	Aldose 1-epimerase family protein	GO:0005975, GO:0009570, GO:0016853, GO:0030246, GO:0048046	1
Lc19817	Syntaxin of plants protein	GO:0005515, GO:0005634, GO:0009409, GO:0016021, GO:0016192	1
Lc21271	MADS-box transcription factor TM6	GO:0003677, GO:0003700, GO:0005634, GO:0006355, GO:0046983	1
Lc23298	Uncharacterized protein	GO:0005515, GO:0016301, GO:0016310	1
Lc23299	GATA type zinc finger transcription factor family protein	GO:0003700, GO:0006355, GO:0008270, GO:0043565	1
Lc19606	Lactoylglutathione lyase/glyoxalase I family protein	GO:0016829	1
Lc19980	LRR receptor-like kinase family protein	GO:0004672, GO:0005515, GO:0005524, GO:0005886, GO:0006468, GO:0016021	1
Lc19979	Uncharacterized protein	GO:0005774, GO:0015078, GO:0015991, GO:0016021, GO:0033179	1
Lc22329	Uncharacterized protein	GO:0009733	1
Lc22582	Uncharacterized protein	GO:0006355	1
Lc24085	Chalcone-flavanone isomerase family protein, putative	GO:0016853	1
Lc21314	Pathogenesis-related thaumatin family protein	GO:0016021	1
Lc20676	Senescence-associated protein DIN1	GO:0016740	1
Lc21475	Osmosensor histidine kinase	GO:0000155, GO:0000160, GO:0005034, GO:0005622, GO:0006970, GO:0009414, GO:0009927, GO:0010375, GO:0010431, GO:0016021, GO:0023014	1
Lc21325	MID1-complementing activity-like protein	GO:0005262, GO:0005887, GO:0006816, GO:0007231, GO:0007638, GO:0033500	1
Lc19760	VEGETATIVE2	GO:0003700, GO:0005634, GO:0009911, GO:0043565, GO:0043621, GO:0045893, GO:2000028	1
Lc20547	Pentatricopeptide (PPR) repeat protein	GO:0003824, GO:0005515	1
Lc20551	Uncharacterized protein	GO:0004518, GO:0090305	1
Lc23006	ACT-like tyrosine kinase family protein	GO:0004674, GO:0005524, GO:0005829, GO:0006468, GO:0009658, GO:0016597	1
Lc23005	Rhodanese-related sulfurtransferase	GO:0006979, GO:0007568, GO:0009507, GO:0009611, GO:0009753, GO:0016740	1
Lc21439	Transmembrane amino acid transporter family protein	GO:0016021	1
Lc23031	G2/mitotic-specific cyclin-1 (B-like cyclin) (CycMs1)	GO:0005634	1
Lc21749	Transducin/WD40 repeat protein	GO:0005515	1
Lc20689	3-hydroxy-3-methylglutaryl coenzyme A reductase	GO:0004420, GO:0005789, GO:0008299, GO:0015936, GO:0016021, GO:0050661, GO:0055114	1
Lc20066	Kinesin-like protein	GO:0003777, GO:0005516, GO:0005524, GO:0005856, GO:0007018, GO:0008017, GO:0009846, GO:0010091, GO:0016887	1
Lc20025	Late embryogenesis abundant protein	GO:0016021	1
Lc20699	Transmembrane protein, putative	GO:0016021	1
Lc22294	RHO guanyl-nucleotide exchange factor	GO:0005089, GO:0043547, GO:0080092	1
Lc20742	Ribonuclease P protein subunit P38, related protein	GO:0016021	1
Lc21723	Transmembrane protein, putative	GO:0016021	1
Lc21721	ERD (Early-responsive to dehydration stress) family protein	GO:0005794, GO:0005886, GO:0009506, GO:0016021	1
Lc20428	Homeobox leucine zipper protein	GO:0005634, GO:0006355, GO:0008289, GO:0043565, GO:0048497	1
Lc21676	Transmembrane protein, putative	GO:0016021	1
Lc20273	Myb transcription factor	GO:0003677	1
Lc23785	Abscisic acid receptor PYR1-like protein	GO:0004864, GO:0004872, GO:0009738, GO:0010427, GO:0042803, GO:0080163	1
Lc23906	Uncharacterized protein	GO:0005515, GO:0008270	1
Lc22735	Auxin-induced protein	GO:0005515, GO:0005634, GO:0005737, GO:0009734, GO:0010311, GO:0045892, GO:1901332	1
Lc23920	BHLH transcription factor	GO:0046983	1
Lc20681	DNA-binding protein, putative	GO:0003677, GO:0005886, GO:0009787, GO:0071470	1
Lc23776	Cinnamyl alcohol dehydrogenase-like protein	GO:0008270, GO:0016491, GO:0055114	1
Lc20748	Dof domain zinc finger protein	GO:0005634, GO:0010052, GO:0010118, GO:0043565, GO:0045893, GO:1902066	1
Lc21398	Kinesin-like protein	GO:0003777, GO:0005524, GO:0007018, GO:0008017	1
Lc23445	AP2-like ethylene-responsive transcription factor	GO:0003700, GO:0005634, GO:0006355, GO:0010080, GO:0010492, GO:0035265, GO:0044212, GO:0048364, GO:0060772, GO:0060774, GO:1905392	1
Lc21612	GDP-fucose protein O-fucosyltransferase	GO:0016757	1
Lc23279	Homeobox domain, ZF-HD class protein	GO:0003677	1
Lc23264	PB1 domain protein	GO:0005515	1
Lc20211	Tryptophan aminotransferase-like protein 3	GO:0008483, GO:0016846	1
Lc20023	Ubiquinone/menaquinone biosynthesis methyltransferase	GO:0004674, GO:0005524, GO:0005886, GO:0009506, GO:0010193, GO:0016021, GO:0046777	1
Lc21079	Pmr5/Cas1p GDSL/SGNH-like acyl-esterase family protein	GO:0016021	1
Lc21264	Polyketide cyclase/dehydrase and lipid transporter	GO:0006952, GO:0009607, GO:0016020	1
Lc30424	Nucleobase-ascorbate transporter-like protein	GO:0005215, GO:0016021, GO:0055085	1
Lc20902	Microtubule-associated TORTIFOLIA-like protein	GO:0005515	1
Lc22435	Uncharacterized protein	GO:0016301, GO:0016310, GO:0030247	1
Lc22187	Peptide/nitrate transporter plant	GO:0005215, GO:0006810, GO:0016021	1
Lc24290	Putative receptor-like protein kinase	GO:0004674, GO:0005524, GO:0006468	1
Lc19963	Uncharacterized protein	GO:0046983	1
Lc19850	HVA22-like protein	GO:0009414, GO:0009506, GO:0009737, GO:0016021, GO:0042538	1
Lc23275	Phytochrome kinase substrate protein, putative	GO:0016301, GO:0016310	1
Lc21977	60S ribosomal protein L34	GO:0003735, GO:0005730, GO:0005840, GO:0006412, GO:0009507	1
Lc23452	GDA1/CD39 nucleoside phosphatase family protein	GO:0009901, GO:0010584, GO:0016021, GO:0016787	1
Lc22982	Ribonuclease T2 family protein	GO:0003723, GO:0033897, GO:0090502	1
Lc35055	Myb-like transcription factor family protein	GO:0003677, GO:0005634, GO:0006355	1
Lc16933	Sugar porter (SP) family MFS transporter	GO:0016021, GO:0022891, GO:0055085	1
Lc21645	Myb transcription factor	GO:0003677, GO:0010199	1
Lc16774	Nucleobase-ascorbate transporter-like protein	GO:0016021	1
Lc19703	Chorismate mutase	GO:0000162, GO:0004106, GO:0042742, GO:0046417	1
Lc22513	Appr-1-P processing enzyme family protein	GO:0004553, GO:0005975	1
Lc20489	Triose phosphate/phosphate translocator	GO:0005215, GO:0006810, GO:0016021	1
Lc21421	Glucosamine-6-phosphate isomerase/6-phosphogluconolactonase	GO:0005829, GO:0005975, GO:0006098, GO:0016853, GO:0017057	1
Lc23338	Ninja-family protein AFP1	GO:0003676	1
Lc13102	Uncharacterized protein	GO:0016021, GO:0055114	1
Lc22273	Transmembrane protein, putative	GO:0016021	1
Lc22500	LRR receptor-like kinase	GO:0004672, GO:0005524, GO:0006468, GO:0016021	1
Lc24088	Nuclease S1	GO:0003676, GO:0004519, GO:0006308, GO:0090305	1
Lc24089	Cinnamoyl-CoA reductase	GO:0003824, GO:0005829, GO:0050662, GO:0080110	1
Lc22444	Alpha-glucosidase	GO:0009044, GO:0009505, GO:0009506, GO:0009507, GO:0010411, GO:0030246, GO:0045493, GO:0046556, GO:0046686, GO:0048046, GO:0080176	1
Lc21516	AP2 domain class transcription factor	GO:0003677, GO:0003700, GO:0005634, GO:0006355, GO:1900030	1
Lc22609	GRAS family transcription factor	GO:0006355	1
Lc19939	Cytochrome f	GO:0005506, GO:0009055, GO:0015979, GO:0020037, GO:0031361	1
Lc21912	Serine/Threonine kinase family protein	GO:0004674, GO:0005524, GO:0046777	1
Lc22820	Eukaryotic aspartyl protease family protein	GO:0004190, GO:0006508	1
Lc20057	Histone H4	GO:0000786, GO:0003677, GO:0005634, GO:0006334, GO:0009414, GO:0046982	1
Lc22934	Annexin	GO:0000287, GO:0003924, GO:0004601, GO:0005507, GO:0005509, GO:0005524, GO:0005525, GO:0005544, GO:0005618, GO:0005739, GO:0005774, GO:0005829, GO:0005886, GO:0006979, GO:0008270, GO:0009408, GO:0009409, GO:0009414, GO:0009506, GO:0009570, GO:0009579, GO:0009651, GO:0009737, GO:0016887, GO:0042803, GO:0046686, GO:0048046, GO:0055114, GO:0070588, GO:0071435, GO:0090378, GO:0098869	1
Lc08402	RNA-binding (RRM/RBD/RNP motif) family protein	GO:0000166, GO:0003676	1
Lc23984	Serine/Threonine-kinase SAPK1-like protein	GO:0004674, GO:0005524, GO:0005634, GO:0005737, GO:0006468, GO:0006970, GO:0080167	1
Lc19898	Thylakoid lumenal 29 kDa protein	GO:0004601, GO:0005634, GO:0006979, GO:0009535, GO:0009543, GO:0020037, GO:0055114, GO:0098869	1
Lc21823	RING-H2 zinc finger protein	GO:0005515, GO:0008270, GO:0016021	1
Lc23871	Homeobox domain, ZF-HD class protein	GO:0003677, GO:0009793, GO:0042803	1
Lc23993	Carboxy-terminal domain cyclin	GO:0005634	1
Lc20687	Carbonic anhydrase	GO:0004089, GO:0005739, GO:0008270, GO:0015976	1
Lc21565	Kinesin-like protein	GO:0003777, GO:0005524, GO:0007018, GO:0008017	1
Lc21368	BTB/POZ domain plant protein	GO:0005515	1
Lc21526	Uncharacterized protein	GO:0005886	1
Lc23809	Rhamnogalacturonate lyase B-like protein	GO:0016829, GO:0030246	1
Lc20840	Uncharacterized protein	GO:0003700, GO:0006355, GO:0043565	1
Lc20640	Transducin/WD40 repeat protein	GO:0005515	1
Lc33303	Ribonuclease P/MRP protein subunit POP5, putative	GO:0004540, GO:0005773, GO:0008033, GO:0090501	1
Lc23583	Endonuclease/exonuclease/phosphatase family protein	GO:0004519, GO:0004527, GO:0090305	1
Lc20606	Uncharacterized protein	GO:0030001, GO:0046872	1
Lc22324	Pmr5/Cas1p GDSL/SGNH-like acyl-esterase family protein	GO:0005515	1
Lc20539	Calcium ion-binding protein	GO:0016021	1
Lc20277	Uncharacterized protein	GO:0005515, GO:0005622, GO:0008270	1
Lc23002	Laccase	GO:0005507, GO:0009809, GO:0009834, GO:0046274, GO:0048046, GO:0052716, GO:0055114	1
Lc27109	Glycoside hydrolase family 3 protein	GO:0004553, GO:0005975	1
Lc31831	Cytochrome P450 family 94 protein	GO:0005506, GO:0005773, GO:0006631, GO:0010345, GO:0018685, GO:0020037, GO:0055114	1
Lc22115	Uncharacterized protein	GO:0015369, GO:0016021, GO:0070588	1
Lc21745	Phosphoinositide phospholipase C	GO:0004435, GO:0004871, GO:0005515, GO:0005622, GO:0005886, GO:0016042, GO:0035556	1
Lc21746	Phosphoinositide phospholipase C	GO:0004435, GO:0004871, GO:0005515, GO:0005622, GO:0016042, GO:0035556	1
Lc20451	Double Clp-N motif P-loop nucleoside triphosphate hydrolase superfamily protein	GO:0005524, GO:0016787, GO:0019538	1
Lc21530	Microsomal omega-3 fatty acid desaturase	GO:0006629, GO:0016021, GO:0016717, GO:0055114	1
Lc19625	tRNA pseudouridine synthase	GO:0001522, GO:0003723, GO:0008033, GO:0009982	1
Lc22299	hypothetical protein	GO:0004674, GO:0005524, GO:0006468, GO:0007165, GO:0016021	1
Lc20431	Uncharacterized protein	GO:2000122	1
Lc21928	Expansin A10	GO:0005576, GO:0005618, GO:0009664, GO:0016020	1
Lc22000	Transmembrane protein, putative	GO:0016021	1
Lc20901	Auxin response factor	GO:0003677, GO:0005515, GO:0005634, GO:0006355, GO:0009734, GO:0009908	1
Lc21476	Squalene/phytoene synthase	GO:0010287, GO:0016117, GO:0016765	1
Lc22924	Sucrose synthase	GO:0005618, GO:0005985, GO:0016157, GO:0080165	1
Lc19674	Myb transcription factor	GO:0003677, GO:0005634, GO:0006355	1
Lc21119	Isocitrate dehydrogenase [NADP]	GO:0000287, GO:0004450, GO:0005507, GO:0005829, GO:0005886, GO:0006099, GO:0006102, GO:0006739, GO:0009506, GO:0009570, GO:0009651, GO:0010043, GO:0042742, GO:0046686, GO:0048046, GO:0051287	1
Lc24162	Glutamate decarboxylase	GO:0004351, GO:0006536, GO:0030170	1
Lc21875	Uncharacterized protein	GO:0046872	1
Lc21582	LRR receptor-like kinase	GO:0004675, GO:0005515, GO:0005524, GO:0005886, GO:0006468, GO:0007165, GO:0016021	1
Lc23572	Uncharacterized protein	GO:0005634, GO:0005829, GO:0009737, GO:0010030, GO:0045892, GO:1903427	1
Lc20867	Salt stress response/antifungal domain protein	GO:0016021	1
Lc21735	Heat shock protein 15.9	GO:0000302, GO:0005782, GO:0006457, GO:0009408	1
Lc24270	Glucan endo-1,3-beta-glucosidase-like protein	GO:0004553, GO:0005975, GO:0016021, GO:0046658	1
Lc22710	HMG-I/Y	GO:0000786, GO:0003677, GO:0005634, GO:0006334, GO:0006355	1
Lc22397	Transmembrane protein, putative	GO:0016021	1
Lc21888	Transmembrane protein, putative	GO:0016021	1
Lc22211	Plastid movement impaired protein	GO:0005886	1
Lc21999	Uncharacterized protein	GO:0005576, GO:0005829, GO:0006949, GO:0009505, GO:0009506, GO:0009664, GO:0016020	1
Lc20610	Glycerol-3-phosphate acyltransferase	GO:0010345, GO:0016021, GO:0090447	1
Lc21068	Ribulose bisphosphate carboxylase/oxygenase activase	GO:0005524, GO:0005618, GO:0005634, GO:0009409, GO:0009416, GO:0009535, GO:0009753, GO:0009941, GO:0010150, GO:0010287, GO:0010319, GO:0042742, GO:0043531, GO:0046863, GO:0048046	1
Lc21920	Uncharacterized protein	GO:0008270, GO:0010088, GO:0048364	1
Lc23464	Serine/threonine-protein phosphatase	GO:0004722, GO:0005634, GO:0006468, GO:0006470, GO:0010161, GO:0046872	1
Lc20641	RHO guanyl-nucleotide exchange factor	GO:0005089, GO:0043547	1
Lc22831	Uncharacterized protein	GO:0005515	1
Lc21726	Auxin influx transporter	GO:0005886, GO:0006865, GO:0009734, GO:0015293, GO:0016021, GO:0055085	1
Lc22285	Sorting nexin 2B	GO:0035091	1
Lc20271	Transmembrane protein, putative	GO:0016021	1
Lc20628	IQ-domain protein	GO:0005515	1
Lc22250	GDSL-like lipase/acylhydrolase	GO:0016788	1
Lc22233	Ankyrin repeat protein	GO:0005515, GO:0016021	1
Lc20765	Ankyrin repeat protein	GO:0005515, GO:0016021	1
Lc19837	Ankyrin repeat protein	GO:0005515, GO:0016021	1
Lc19838	Ankyrin repeat protein	GO:0005515, GO:0016021	1
Lc22167	Ankyrin repeat protein	GO:0005515	1
Lc19867	Uncharacterized protein	GO:0004553, GO:0005975	1
Lc20480	LRR receptor-like kinase family protein	GO:0004672, GO:0005515, GO:0005524, GO:0006468, GO:0016021	1
Lc20752	Glycosyl hydrolase family 9 protein	GO:0004553, GO:0005975	1
Lc21212	ERD (Early-responsive to dehydration stress) family protein	GO:0005886, GO:0016021	1
Lc20463	Molybdenum cofactor biosynthesis protein CNX1	GO:0016021	1
Lc22295	LRR receptor-like kinase family protein	GO:0004672, GO:0005515, GO:0005524, GO:0005886, GO:0006468, GO:0016021	1
Lc22198	Carboxy-terminal domain cyclin	GO:0005634	1
Lc20302	Calmodulin-domain kinase CDPK protein	GO:0004674, GO:0005509, GO:0005524, GO:0005737, GO:0005886, GO:0046777, GO:0080092	1
Lc24397	Polygalacturonase/glycoside hydrolase family protein	GO:0016829	1
Lc19983	Reticulon-like protein	GO:0005789, GO:0016021	1
Lc19987	Bos1/membrin family Qb-SNARE protein	GO:0005484, GO:0005794, GO:0006810, GO:0016021, GO:0061025	1
Lc20569	NPR1/NIM1-like regulatory protein, putative	GO:0005515	1
Lc21791	Glutathione S-transferase, amino-terminal domain protein	GO:0005515, GO:0016740	1
Lc19915	MATH (Meprin and TRAF-C-like) domain protein	GO:0005515, GO:0016787	1
Lc20510	Triacylglycerol lipase	GO:0006629, GO:0016787	1
Lc19920	Magnesium transporter CorA family protein	GO:0016021, GO:0030001, GO:0046873, GO:0055085	1
Lc21363	Uncharacterized protein	GO:0003712, GO:0005634, GO:0007623, GO:0009641, GO:0032502, GO:0042803, GO:0045892	1
Lc22489	Transmembrane protein, putative	GO:0016021	1
Lc22493	HVA22-like protein	GO:0016021	1
Lc22495	Integrin-linked kinase family protein	GO:0004672, GO:0005515, GO:0005524, GO:0005886, GO:0006468, GO:0007229	1
Lc22046	Heat shock protein	GO:0005524	1
Lc23798	Uncharacterized protein	GO:0016021	1
Lc33947	DUF4408 domain protein	GO:0016021	1
Lc23212	Auxin-responsive family protein	GO:0016021, GO:0055114	1
Lc20709	Microtubule associated protein, MAP65/ASE1 family protein	GO:0000911, GO:0001578, GO:0005634, GO:0005819, GO:0007020, GO:0008017, GO:0008283, GO:0009524, GO:0009574, GO:0010005, GO:0031116, GO:0043622, GO:0046983, GO:0048528	1
Lc04993	Kinesin-like protein	GO:0003777, GO:0005524, GO:0007018, GO:0008017	1
Lc01335	RNA-binding domain CCCH-type zinc finger protein	GO:0000166, GO:0003723, GO:0046872	1
Lc37205	Meiotic recombination SPO11-like protein	GO:0000737, GO:0003677, GO:0003824, GO:0005524, GO:0005694, GO:0016021	1
Lc02982	Pectinesterase	GO:0005618, GO:0030599, GO:0042545, GO:0045330, GO:0045490	1
Lc02994	Nuclear transcription factor Y protein	GO:0005634, GO:0006355, GO:0043565, GO:0046982	1
Lc01523	F-box SNE-like protein	GO:0005515, GO:0009937, GO:0019005, GO:0048831	1
Lc01513	Chlorophyll a-b binding protein 215, chloroplastic (LHCII type II CAB-215) (LHCP) (Precursor)	GO:0009522, GO:0009523, GO:0009535, GO:0009637, GO:0009941, GO:0010114, GO:0010218, GO:0010287, GO:0015979, GO:0016021, GO:0016168, GO:0018298, GO:0046872	1
Lc29293	Putative uncharacterized protein	GO:0016021, GO:0055114	1
Lc01493	Fasciclin-like arabinogalactan protein 7	GO:0046658	1
Lc01487	Uncharacterized protein	GO:0016021	1
Lc00040	Transmembrane protein, putative	GO:0016021	1
Lc00034	Chlorophyll a-b binding protein 3, chloroplastic (LHCII type III CAB-3) (Precursor)	GO:0009522, GO:0009523, GO:0009535, GO:0015979, GO:0016021, GO:0016168, GO:0018298	1
Lc00023	GDP-fucose O-fucosyltransferase-like protein	GO:0016021, GO:0016757	1
Lc09437	Sphingoid long-chain bases kinase-like protein	GO:0005886, GO:0016310, GO:0017050, GO:0030148	1
Lc07900	U2 small nuclear ribonucleoprotein A	GO:0000398, GO:0005515, GO:0005730, GO:0005829, GO:0009409, GO:0009507, GO:0015030, GO:0019013, GO:0030529	1
Lc09863	Aldose 1-epimerase family protein	GO:0005975, GO:0016853, GO:0030246	1
Lc25333	Uncharacterized protein	GO:0016491, GO:0055114	1
Lc05830	Carbonic anhydrase, chloroplastic (4.2.1.1) (Carbonate dehydratase) (Carbonic anhydrase, 27 kDa isoform) (Carbonic anhydrase, 25 kDa isoform) (Precursor)	GO:0004089, GO:0005886, GO:0008270, GO:0009409, GO:0009535, GO:0009570, GO:0009817, GO:0009941, GO:0010037, GO:0010119, GO:0010319, GO:0015976, GO:0015979, GO:0042742, GO:0048046, GO:2000122	1
Lc10034	GDSL-like lipase/acylhydrolase	GO:0016788	1
Lc08550	Metal-dependent phosphohydrolase	GO:0016787	1
Lc18072	Polyol/monosaccharide transporter 1	GO:0016021, GO:0022891, GO:0055085	1
Lc28887	Beta-galactosidase	GO:0005975, GO:0016021, GO:0016787, GO:0055085	1
Lc06209	NHL repeat protein	GO:0005515, GO:0016021	1
Lc06236	Pmr5/Cas1p GDSL/SGNH-like acyl-esterase family protein	GO:0005794, GO:0010411, GO:0016021	1
Lc09992	Uncharacterized protein	GO:0009535, GO:0009570, GO:0009735, GO:0009941, GO:0030001, GO:0046872	1
Lc08901	Ferredoxin-thioredoxin reductase catalytic chain	GO:0009570, GO:0009941, GO:0016730, GO:0055114	1
Lc10606	Transmembrane protein, putative	GO:0016021	1
Lc32624	Kunitz proteinase inhibitor 5	GO:0004866, GO:0010951	1
Lc10293	HI0933 family flavoprotein	GO:0016491, GO:0055114	1
Lc10133	Transcription factor	GO:0046983	1
Lc05910	Uncharacterized protein	GO:0009522, GO:0009523, GO:0009535, GO:0015979, GO:0016021, GO:0016168, GO:0018298, GO:0046872	1
Lc17521	Chlorophyll a-b binding protein AB80, chloroplastic (LHCII type I CAB-AB80) (LHCP) (Precursor)	GO:0009522, GO:0009523, GO:0009535, GO:0015979, GO:0016021, GO:0016168, GO:0018298, GO:0046872	1
Lc06741	Uncharacterized protein	GO:0009522, GO:0009523, GO:0009535, GO:0015979, GO:0016021, GO:0016168, GO:0018298, GO:0046872	1
Lc27110	Gibberellin-regulated family protein	GO:0009739, GO:0045454	1
Lc06032	DOF-type zinc finger DNA-binding family protein	GO:0003677, GO:0006355	1
Lc06637	Purple acid phosphatase	GO:0003993, GO:0016021, GO:0016311, GO:0046872	1
Lc05707	Plastocyanin-like domain protein	GO:0009055, GO:0016021	1
Lc18174	Glycosyltransferase	GO:0008152, GO:0016758	1
Lc10538	Uncharacterized protein	GO:0016021, GO:0046983	1
Lc06009	hypothetical protein	GO:0016021, GO:0016757	1
Lc09121	Uncharacterized protein	GO:0005515, GO:0008270	1
Lc07693	Ribulose bisphosphate carboxylase small chain	GO:0004497, GO:0009507, GO:0009853, GO:0015977, GO:0015979, GO:0016984, GO:0055114	1
Lc36851	DUF4378 domain protein	GO:0009506	1
Lc06184	Cystinosin-like protein	GO:0016021	1
Lc06164	Lysosomal cystine transporter family protein	GO:0016021	1
Lc06807	Glucose-6-phosphate 1-dehydrogenase	GO:0004345, GO:0005829, GO:0006006, GO:0009051, GO:0009507, GO:0046686, GO:0050661, GO:0055114	1
Lc34689	Inactive LRR receptor-like kinase	GO:0004672, GO:0005515, GO:0005524, GO:0006468, GO:0016021	1
Lc26167	Chloride channel protein	GO:0005247, GO:0006821, GO:0016021, GO:1903959	1
Lc38243	Alpha-L-arabinofuranosidase	GO:0046373, GO:0046556	1
Lc05696	Secondary cell wall glycosyltransferase family 47 protein	GO:0016021, GO:0016740	1
Lc06759	Transmembrane protein, putative	GO:0016021	1
Lc09244	Calcium-dependent lipid-binding (CaLB domain) family protein	GO:0005515, GO:0016021	1
Lc06847	Putative ovule protein	GO:0016021, GO:0055085	1
Lc09049	DNA replication factor C complex subunit 3	GO:0003677, GO:0006260	1
Lc05509	Uncharacterized protein	GO:0005634, GO:0005737, GO:0010449, GO:0010628, GO:0080037, GO:2000012	1
Lc09785	Cobalamin-independent methionine synthase	GO:0003871, GO:0005507, GO:0005774, GO:0005777, GO:0005829, GO:0005886, GO:0008270, GO:0008705, GO:0009086, GO:0009506, GO:0009570, GO:0009651, GO:0010043, GO:0032259, GO:0046686, GO:0048046	1
Lc05992	Annexin D8	GO:0005509, GO:0005544	1
Lc09882	Syntaxin of plants 122 protein	GO:0005515, GO:0005886, GO:0016021, GO:0016192	1
Lc06328	NAC transcription factor-like protein	GO:0003677, GO:0005634, GO:0006355	1
Lc06037	hypothetical protein	GO:0003700, GO:0006355, GO:0008270, GO:0043565	1
Lc06372	Myb-like transcription factor family protein	GO:0003677, GO:0005634, GO:0006355	1
Lc05874	Transmembrane amino acid transporter family protein	GO:0003333, GO:0016021	1
Lc10710	Flowering locus protein T	GO:0005634, GO:0005737, GO:0009911, GO:0010119, GO:0010229, GO:0048510, GO:0048575	1
Lc27961	Xyloglucan endotransglucosylase/hydrolase	GO:0004553, GO:0005618, GO:0010411, GO:0016762, GO:0042546, GO:0048046, GO:0071555	1
Lc05747	Aminopeptidase	GO:0004177, GO:0006508	1
Lc09370	Tetraspanin family protein	GO:0016021, GO:0035265	1
Lc08044	5'-3' exonuclease-like protein	GO:0003677, GO:0004527, GO:0090305	1
Lc08625	Uncharacterized protein	GO:0016301, GO:0016310	1
Lc09589	ABC transporter family protein	GO:0005524, GO:0016021, GO:0042626, GO:0055085	1
Lc36659	BZIP transcription factor	GO:0003682, GO:0003700, GO:0005634, GO:0005829, GO:0006355, GO:0007231, GO:0008272, GO:0009294, GO:0009652, GO:0009970, GO:0043565, GO:0043621, GO:0045596, GO:0051019, GO:0051170	1
Lc08582	DNA-binding protein DF1	GO:0003677	1
Lc10640	Heavy metal transport/detoxification superfamily protein	GO:0030001, GO:0046872	1
Lc28145	Uncharacterized protein	GO:0003725	1
Lc06788	Kinesin-like protein	GO:0003777, GO:0005524, GO:0005874, GO:0007018, GO:0008017	1
Lc34956	Uncharacterized protein	GO:0005515, GO:0008270, GO:0016021	1
Lc34246	Flap endonuclease GEN-like protein	GO:0003677, GO:0006281, GO:0008821, GO:0090305	1
Lc07817	Transmembrane protein, putative	GO:0016021	1
Lc09746	ABA induced plasma membrane protein	GO:0016021	1
Lc09830	LRR receptor-like kinase	GO:0004672, GO:0005524, GO:0006468, GO:0016021	1
Lc09801	Auxin efflux carrier component	GO:0005215, GO:0005737, GO:0009505, GO:0009506, GO:0009630, GO:0009734, GO:0009908, GO:0009921, GO:0009925, GO:0009926, GO:0010051, GO:0010229, GO:0010338, GO:0010358, GO:0016021, GO:0045177, GO:0048826, GO:0048830, GO:0055085	1
Lc05352	Aldose 1-epimerase	GO:0004034, GO:0005829, GO:0019318, GO:0030246, GO:0048046	1
Lc36144	Uncharacterized protein	GO:0004672, GO:0005524, GO:0006468	1
Lc06122	RAB GTPase-like protein A1D	GO:0005525, GO:0005622, GO:0005886, GO:0007264	1
Lc08478	Kinase interacting (KIP1-like) family protein	GO:0003779, GO:0016301, GO:0016310	1
Lc09174	Protein DETOXIFICATION	GO:0005774, GO:0006855, GO:0009624, GO:0015238, GO:0015297, GO:0016021	1
Lc07274	Protein DETOXIFICATION	GO:0006855, GO:0015238, GO:0015297, GO:0016021	1
Lc06823	Octicosapeptide/phox/Bem1p family protein	GO:0005515, GO:0005634, GO:0005829	1
Lc06606	Kinesin-like protein	GO:0000919, GO:0003777, GO:0005524, GO:0005874, GO:0007018, GO:0008017, GO:0009524, GO:0009555, GO:0009558	1
Lc08733	Alpha/beta hydrolase family protein	GO:0006629, GO:0016787	1
Lc07623	Heavy metal transport/detoxification superfamily protein	GO:0030001, GO:0046872	1
Lc08752	Transmembrane protein, putative	GO:0016021	1
Lc06488	Uncharacterized protein	GO:0005525, GO:0005622, GO:0005886, GO:0007264	1
Lc07196	Protein DETOXIFICATION	GO:0005770, GO:0006855, GO:0010008, GO:0010015, GO:0010252, GO:0015238, GO:0015297, GO:0016021, GO:0031348, GO:0046620	1
Lc09772	Glucan endo-1,3-beta-glucosidase-like protein	GO:0004553, GO:0005975, GO:0009505, GO:0046658	1
Lc08983	DUF1005 family protein	GO:0009505	1
Lc08982	Plant acid phosphatase	GO:0003993, GO:0005774, GO:0005829, GO:0016311	1
Lc08980	hypothetical protein	GO:0005515	1
Lc07706	Mitogen-activated protein kinase kinase 6	GO:0000187, GO:0004674, GO:0004708, GO:0005524, GO:0007112, GO:0009524, GO:0010311	1
Lc07736	Arabinogalactan peptide 20	GO:0016021	1
Lc26268	Uncharacterized protein	GO:0016021	1
Lc07002	Cytidine deaminase	GO:0004126, GO:0008270, GO:0009972	1
Lc08606	Phospholipase A2 family protein	GO:0003697, GO:0005739, GO:0009507	1
Lc06392	Microtubule-associated TORTIFOLIA-like protein	GO:0005488	1
Lc30330	Lipoxygenase	GO:0006633, GO:0016702, GO:0031408, GO:0046872, GO:0055114	1
Lc37382	MADS-box transcription factor	GO:0003677, GO:0003700, GO:0005634, GO:0006355, GO:0046983	1
Lc05277	LRR receptor-like kinase family protein	GO:0004672, GO:0005515, GO:0005524, GO:0006468, GO:0016021	1
Lc06133	Beta-amylase	GO:0000272, GO:0016161	1
Lc08484	Myb transcription factor	GO:0003677, GO:0005634, GO:0006355, GO:0007623, GO:0009651, GO:0009723, GO:0046686	1
Lc09062	Uncharacterized protein	GO:0003677, GO:0005634, GO:0006355	1
Lc35415	Hsp20/alpha crystallin family protein	GO:0016021	1
Lc06819	Transmembrane protein, putative	GO:0016021	1
Lc27305	Glucan synthase-like protein	GO:0000148, GO:0003843, GO:0006075, GO:0016021	1
Lc26726	Neoxanthin synthase	GO:0016021	1
Lc14858	Mannose-6-phosphate isomerase	GO:0004476, GO:0005975, GO:0008270, GO:0009298, GO:0009416, GO:0009793, GO:0010043, GO:0032025, GO:0033591, GO:0046686	1
Lc26576	Transmembrane protein, putative	GO:0016021	1
Lc27604	KDPG and KHG aldolase	GO:0008152, GO:0016829	1
Lc24886	Transcription factor	GO:0046983	1
Lc27762	DOF-type zinc finger DNA-binding family protein	GO:0003677, GO:0006355	1
Lc25475	Expansin A10	GO:0005576, GO:0005618, GO:0009664, GO:0016020	1
Lc25388	Myb transcription factor mixta-like protein	GO:0003677	1
Lc26001	DUF1336 family protein	GO:0005886	1
Lc26000	Cyclin-dependent kinase C	GO:0004674, GO:0005524, GO:0006468	1
Lc33292	Plant/MXO21-9 protein	GO:0009507	1
Lc17980	Histone H3.2	GO:0000786, GO:0003677, GO:0005634, GO:0046982	1
Lc24714	Ras GTPase-activating binding-like protein	GO:0000166, GO:0003676, GO:0005622, GO:0006810	1
Lc26969	Cytochrome P450 enzyme	GO:0004497, GO:0005506, GO:0016705, GO:0020037, GO:0055114	1
Lc28054	RING-finger ubiquitin ligase	GO:0005515, GO:0008270, GO:0010200, GO:0016874	1
Lc27810	CONSTANS-LIKE a	GO:0005515, GO:0005622, GO:0008270, GO:0009658, GO:0009909, GO:0045892, GO:0048576, GO:0048579	1
Lc32854	Proline dehydrogenase	GO:0055114	1
Lc24723	Uncharacterized protein	GO:0000166, GO:0003676	1
Lc25268	Phosphatase 2C family protein	GO:0003824	1
Lc24498	Brassinosteroid insensitive 1-associated receptor kinase	GO:0016021, GO:0016301, GO:0016310	1
Lc27731	Uncharacterized protein	GO:0032502	1
Lc27364	Beta-hexosaminidase	GO:0004563, GO:0005773, GO:0005829, GO:0005975, GO:0009505	1
Lc25254	Oxygen-evolving complex/thylakoid lumenal 25.6 kDa protein	GO:0005509, GO:0009543, GO:0009654, GO:0015979, GO:0019898	1
Lc27297	RNA recognition motif	GO:0000166, GO:0003676	1
Lc27155	Dof domain zinc finger protein	GO:0003677, GO:0006355	1
Lc25950	Actin isoform PEAc14-1	GO:0005524, GO:0005739, GO:0005886, GO:0009506, GO:0009570, GO:0009941	1
Lc26211	Beta-1,3 glucanase	GO:0004553, GO:0005618, GO:0005975, GO:0009506	1
Lc24526	Uncharacterized protein	GO:0005634, GO:0005737, GO:0009055, GO:0015035, GO:0016747, GO:0045454, GO:0045892, GO:0048448, GO:0048451, GO:0048653, GO:0055114	1
Lc27222	Omega-hydroxypalmitate O-feruloyl transferase	GO:0010345, GO:0050734, GO:0052325	1
Lc27316	Uncharacterized protein	GO:0016021	1
Lc37530	Transmembrane protein, putative	GO:0016021	1
Lc26462	Cytochrome P450 family protein	GO:0004497, GO:0005506, GO:0016021, GO:0016705, GO:0020037, GO:0055114	1
Lc28167	Sister chromatid cohesion 1 protein	GO:0000228, GO:0005515, GO:0006302, GO:0007067	1
Lc27014	Inactive LRR receptor-like kinase	GO:0004672, GO:0005515, GO:0005524, GO:0005739, GO:0006468, GO:0016021	1
Lc26624	CCT motif protein	GO:0005515	1
Lc27500	Sieve element occlusion e	GO:0010088, GO:0042803, GO:0043621	1
Lc26709	GDSL-like lipase/acylhydrolase	GO:0016788	1
Lc25444	C3HC4-type RING zinc finger protein	GO:0005515, GO:0008270	1
Lc25830	Plant-specific B3-DNA-binding domain protein	GO:0003677, GO:0005634, GO:0006355	1
Lc25448	Uncharacterized protein	GO:0005829, GO:0008168, GO:0032259	1
Lc27733	Actin-binding calponin-like (CH) domain protein	GO:0003779	1
Lc26831	DUF538 family protein	GO:0005773	1
Lc25548	Histidine triad nucleotide-binding protein	GO:0005777, GO:0006790, GO:0009150, GO:0047627	1
Lc26089	Plant U-box protein	GO:0004842, GO:0005634, GO:0005886, GO:0016567, GO:0048527, GO:0070696, GO:0071215	1
Lc27639	Glucan endo-1,3-beta-glucosidase-like protein	GO:0004553, GO:0005975, GO:0009505, GO:0009506	1
Lc25454	Putative quinone-oxidoreductase like, chloroplastic	GO:0016491, GO:0055114	1
Lc24783	Beta-amyrin 24-hydroxylase CYP93E7	GO:0004497, GO:0005506, GO:0016021, GO:0016705, GO:0020037, GO:0055114	1
Lc27207	Cell division control-like protein	GO:0006270, GO:0006279, GO:0048229, GO:0051301	1
Lc26855	Laccase	GO:0005507	1
Lc26706	Pectate lyase	GO:0030570, GO:0045490, GO:0046872	1
Lc38912	Kinesin-like protein	GO:0003777, GO:0005524, GO:0005874, GO:0007018, GO:0008017, GO:0009507	1
Lc26994	MYB-related transcription factor PHAN1	GO:0000793, GO:0003677, GO:0005730, GO:0008356, GO:0009615, GO:0009651, GO:0009733, GO:0009739, GO:0009751, GO:0009753, GO:0009944, GO:0010338, GO:0042742, GO:0042803, GO:0045088, GO:0045892, GO:0046686, GO:0050832	1
Lc25092	Orf protein	GO:0005576, GO:0005618, GO:0009664, GO:0016020	1
Lc24743	NAD(P)-binding rossmann-fold protein	GO:0005507, GO:0009570, GO:0009579, GO:0042742, GO:0048046	1
Lc27924	Far-red elongated hypocotyl protein, putative	GO:0005737, GO:0009640, GO:0010218, GO:0016604, GO:0045893, GO:0051457	1
Lc26099	Transmembrane amino acid transporter family protein	GO:0016021	1
Lc25350	Uncharacterized protein	GO:0009535, GO:0016021, GO:0031072, GO:0051082	1
Lc27638	Pathogenesis-related thaumatin family protein	GO:0016021	1
Lc38227	One helix protein OHP	GO:0007623, GO:0009535, GO:0009644	1
Lc27267	Delta-1-pyrroline-5-carboxylate synthetase 2	GO:0004349, GO:0004350, GO:0005737, GO:0006561, GO:0016310, GO:0055114	1
Lc25393	Peptide/nitrate transporter plant	GO:0005215, GO:0006857, GO:0016021	1
Lc27688	Plant/T7H20-70 protein	GO:0009651	1
Lc25687	RHO guanyl-nucleotide exchange factor	GO:0005089, GO:0005829, GO:0005886, GO:0043547	1
Lc28196	Glutathione S-transferase	GO:0005515, GO:0016740	1
Lc26079	Transmembrane protein, putative	GO:0016021	1
Lc24579	Legume lectin beta domain protein	GO:0016021, GO:0030246	1
Lc21797	DUF674 family protein	GO:0016021	1
Lc27399	MAP kinase-binding-like protein	GO:0005515, GO:0016301, GO:0016310	1
Lc27689	Uncharacterized protein	GO:0016021	1
Lc26868	Uncharacterized protein	GO:0015369, GO:0016021, GO:0070588	1
Lc26111	Acyl-CoA dehydrogenase	GO:0003995, GO:0003997, GO:0005777, GO:0006635, GO:0009793, GO:0050660	1
Lc26112	hypothetical protein	GO:0006351, GO:0043565	1
Lc24475	Ferritin-1, chloroplastic (1.16.3.1) (Precursor)	GO:0004322, GO:0005739, GO:0006826, GO:0006879, GO:0008199, GO:0009409, GO:0009535, GO:0009570, GO:0009617, GO:0009735, GO:0009908, GO:0010039, GO:0010043, GO:0015979, GO:0042542, GO:0048366, GO:0055114	1
Lc36805	WRKY transcription factor WRKY108715	GO:0005886, GO:0016021	1
Lc24825	Saposin B domain protein	GO:0005773, GO:0006629	1
Lc24824	Non-specific serine/threonine protein kinase	GO:0004674, GO:0005524, GO:0006468, GO:0007165	1
Lc27699	Uncharacterized protein	GO:0004672, GO:0005524, GO:0006468	1
Lc26909	Mannan endo-1,4-beta-mannosidase	GO:0005975	1
Lc26910	Ribosomal protein S6 kinase	GO:0004674, GO:0005524, GO:0005634, GO:0006468, GO:0009408, GO:0009409, GO:0009651	1
Lc24658	LRR receptor-like kinase	GO:0004672, GO:0005515, GO:0005524, GO:0005886, GO:0006468, GO:0009505, GO:0009506, GO:0016021	1
Lc24659	Uncharacterized protein	GO:0006979	1
Lc24755	Uncharacterized protein	GO:0005515	1
Lc26627	Plant/F17O14-7 protein	GO:0005886, GO:0016021	1
Lc27166	Fasciclin-like arabinogalactan protein	GO:0016021, GO:0046658	1
Lc24500	ATP-binding protein	GO:0003676, GO:0005524, GO:0005634, GO:0005694, GO:0051026	1
Lc25497	Subtilisin-like serine protease	GO:0004252, GO:0005618, GO:0006508, GO:0031012, GO:0048046	1
Lc25011	Shaggy-like kinase	GO:0004674, GO:0005524, GO:0006468	1
Lc26505	Flap endonuclease GEN-like protein	GO:0003690, GO:0003697, GO:0005634, GO:0006281, GO:0008821, GO:0009555, GO:0048256, GO:0090305	1
Lc25601	Phosphomannomutase	GO:0004615, GO:0005829, GO:0009298, GO:0009651, GO:0019853	1
Lc26143	Myb transcription factor MIXTA-like protein	GO:0003677	1
Lc28026	Glycosyltransferase family 90 protein	GO:0016740	1
Lc27930	Trypsin inhibitor	GO:0004867, GO:0005576, GO:0010951	1
Lc27865	Signal peptide peptidase-like protein	GO:0004190, GO:0006508, GO:0016021	1
Lc26338	50S ribosomal protein L5P	GO:0003735, GO:0006412, GO:0009570, GO:0009735, GO:0009941, GO:0016020, GO:0022626	1
Lc26489	Uncharacterized protein	GO:0030001, GO:0046872	1
Lc25591	Uncharacterized protein	GO:0005515, GO:0008270, GO:0016021	1
Lc26428	UDP-glucose:sterol glucosyltransferase	GO:0016758, GO:0030259	1
Lc26526	ROP-interactive CRIB motif protein	GO:0009860, GO:0010215, GO:0016324, GO:0017157, GO:0030833, GO:0051650	1
Lc28301	Catalytic/protein phosphatase type 2C	GO:0003824	1
Lc25178	DUF2358 family protein	GO:0009507	1
Lc25690	Chromatin assembly factor 1 subunit FAS1, putative	GO:0000724, GO:0006334, GO:0008283, GO:0009555, GO:0009934, GO:0010026, GO:0031507, GO:0033186, GO:0045787, GO:0048366	1
Lc27344	Adenosylhomocysteinase, putative	GO:0016021	1
Lc25078	Cyclin p4	GO:0000079, GO:0019901	1
Lc37773	Peptidyl-prolyl cis-trans isomerase	GO:0000413, GO:0003755, GO:0006457, GO:0016021	1
Lc27160	Subtilisin-like serine protease	GO:0004252, GO:0006508	1
Lc24617	LRR receptor-like kinase	GO:0004672, GO:0005515, GO:0005524, GO:0006468, GO:0016021	1
Lc35418	CASP-like protein	GO:0005886, GO:0016021	1
Lc28034	Esterase/lipase/thioesterase family protein	GO:0016747	1
Lc28036	Uncharacterized protein	GO:0046872	1
Lc37113	Receptor Serine/Threonine kinase	GO:0004674, GO:0005524, GO:0005886, GO:0006468, GO:0040007, GO:1900459	1
Lc38005	Uncharacterized protein	GO:0016021	1
Lc32550	Alpha-mannosidase	GO:0004559, GO:0005774, GO:0006013, GO:0008270, GO:0009505, GO:0030246, GO:0048046	1
Lc26549	LRR receptor-like kinase family protein	GO:0004674, GO:0005515, GO:0005524, GO:0006468, GO:0016021	1
Lc35162	Tyrosine kinase family protein	GO:0004672, GO:0005524, GO:0005886, GO:0006468, GO:0016021	1
Lc10771	Aldehyde oxidase 1	GO:0000105, GO:0004635, GO:0004636, GO:0009570	1
Lc25159	Glyceraldehyde-3-phosphate dehydrogenase A, chloroplastic (1.2.1.13) (NADP-dependent glyceraldehydephosphate dehydrogenase subunit A) (Precursor)	GO:0006006, GO:0009570, GO:0009941, GO:0016020, GO:0016620, GO:0048046, GO:0050661, GO:0051287, GO:0055114	1
Lc24440	Thioredoxin domain 2 Thioredoxin fold	GO:0009570, GO:0016671, GO:0031969, GO:0045454, GO:0055114	1
Lc27670	Hsp20/alpha crystallin family protein	GO:0016021	1
Lc27472	2-aminoethanethiol dioxygenase-like protein	GO:0016702, GO:0055114	1
Lc37347	Amino acid/polyamine transporter I	GO:0003333, GO:0009705, GO:0015171, GO:0016021	1
Lc24681	Phytochrome kinase substrate 1-like protein, , putative	GO:0009638, GO:0010017, GO:0016301, GO:0016310	1
Lc24964	Putative desaturase-like protein	GO:0009535, GO:0009658, GO:0009706, GO:0015979, GO:0015995, GO:0046872, GO:0048529, GO:0055114, GO:1901401	1
Lc32657	S-acyltransferase	GO:0008270, GO:0016021, GO:0019706	1
Lc32656	hypothetical protein	GO:0005634, GO:0005694, GO:0008270, GO:0018024, GO:0034968, GO:0042393	1
Lc27740	50S ribosomal protein 5, chloroplastic (50S ribosomal protein L18) (CL18) (Plastid-specific 50S ribosomal protein 5) (PSRP-5) (Precursor)	GO:0009535, GO:0009941, GO:0032544	1
Lc36975	Peptide/nitrate transporter	GO:0005215, GO:0006810, GO:0016021	1
Lc35915	[2Fe-2S]-binding	GO:0005509, GO:0009543, GO:0009570, GO:0009654, GO:0015979, GO:0019898	1
Lc37149	Tubulin beta-6 chain	GO:0003924, GO:0005200, GO:0005525, GO:0005737, GO:0005874, GO:0005886, GO:0007010, GO:0007017, GO:0009409, GO:0009651	1
Lc24903	Hydroxymethylglutaryl-CoA lyase	GO:0016740, GO:0016829	1
Lc27361	Auxin efflux carrier component	GO:0009734, GO:0016021, GO:0055085	1
Lc35445	Transmembrane protein, putative	GO:0016021	1
Lc35443	Ferredoxin-dependent glutamate synthase	GO:0006537, GO:0009416, GO:0009744, GO:0015930, GO:0055114	1
Lc31609	Fatty acid hydroxylase superfamily protein	GO:0005506, GO:0006633, GO:0016021, GO:0016491, GO:0055114	1
Lc25067	Glutaredoxin family protein	GO:0005623, GO:0009055, GO:0015035, GO:0045454, GO:0055114	1
Lc31580	Endoplasmic reticulum vesicle transporter	GO:0005515	1
Lc25016	Triacylglycerol lipase SDP1	GO:0004806, GO:0006629	1
Lc25307	Uncharacterized protein	GO:0005773, GO:0009823, GO:0016021, GO:0016614, GO:0019139, GO:0048507, GO:0050660, GO:0055114	1
Lc34777	Kinesin-like protein	GO:0003777, GO:0005524, GO:0007018, GO:0008017	1
Lc34349	Uncharacterized protein	GO:0005524, GO:0016887	1
Lc34740	LRR receptor-like kinase family protein	GO:0004672, GO:0005515, GO:0005524, GO:0005886, GO:0006468, GO:0016021	1
Lc27936	Alkaline alpha-galactosidase	GO:0006979, GO:0009506, GO:0016757, GO:0034484, GO:0052692, GO:0080167	1
Lc25466	Dehydration-responsive element-binding protein	GO:0003677, GO:0003700, GO:0005634, GO:0006355	1
Lc25208	Transmembrane protein, putative	GO:0016021	1
Lc27129	Uncharacterized protein	GO:0003677, GO:0008270, GO:0016021	1
Lc27636	LRR receptor-like kinase family protein	GO:0004672, GO:0005515, GO:0005524, GO:0006468, GO:0016021	1
Lc25744	UV-B-insensitive protein, putative	GO:0005634, GO:0007088, GO:0007113, GO:0007127, GO:0007135, GO:0009561, GO:0009960, GO:0040020, GO:1900426, GO:1904667	1
Lc35562	Uncharacterized protein	GO:0005515	1
Lc25095	Pectinesterase	GO:0005618, GO:0030599, GO:0042545, GO:0045330, GO:0045490	1
Lc27112	Rhodanese-like	GO:0009535, GO:0016021	1
Lc27114	Strubbelig-receptor family protein	GO:0004672, GO:0005515, GO:0005524, GO:0006468, GO:0016021	1
Lc27115	Squamosa promoter-binding-like protein	GO:0003677, GO:0005634, GO:0010228, GO:0048653, GO:2000025	1
Lc32877	Actin isoform 3-1	GO:0005524	1
Lc26303	Pmr5/Cas1p GDSL/SGNH-like acyl-esterase family protein	GO:0005768, GO:0005802, GO:0009827, GO:0016021, GO:0030244, GO:0045489	1
Lc27761	Thioredoxin	GO:0005623, GO:0045454, GO:0055114	1
Lc24771	Histone H2A	GO:0000786, GO:0003677, GO:0005634, GO:0046982	1
Lc38834	Sugar porter (SP) family MFS transporter	GO:0008643, GO:0016021, GO:0022857, GO:0055085	1
Lc27763	Uncharacterized protein	GO:0005634, GO:0007096	1
Lc25093	Patatin	GO:0016042, GO:0016787	1
Lc25029	Lipid transfer protein	GO:0006869, GO:0008289, GO:0016021	1
Lc27325	Auxin canalization protein	GO:0009734, GO:0010087, GO:0010305	1
Lc33149	Auxin-induced protein	GO:0005515, GO:0005634, GO:0006355, GO:0009734	1
Lc25146	Photosystem II reaction center W	GO:0009523, GO:0009535, GO:0016021, GO:0042549	1
Lc24561	Histone H1	GO:0000786, GO:0003677, GO:0005730, GO:0005739, GO:0006334	1
Lc26361	Kelch repeat F-box protein	GO:0005515	1
Lc25385	Poly [ADP-ribose] polymerase	GO:0003677, GO:0003950, GO:0005634, GO:0006281, GO:0006471, GO:0006979, GO:0008270, GO:0009737, GO:0051287	1
Lc28041	RING-H2 zinc finger protein	GO:0005515, GO:0008270, GO:0016021	1
Lc27259	Subtilisin-like serine protease	GO:0004252, GO:0006508	1
Lc38429	Uncharacterized protein	GO:0005215, GO:0006810, GO:0016021	1
Lc35039	Salt stress response/antifungal domain protein	GO:0009505, GO:0009506, GO:0010497, GO:0016021, GO:0046739	1
Lc25200	Transducin/WD-like repeat-protein	GO:0005515	1
Lc35786	PfkB family carbohydrate kinase	GO:0004747, GO:0006014, GO:0046835	1
Lc25127	Uncharacterized protein	GO:0009535, GO:0009538, GO:0009735, GO:0009941, GO:0010287, GO:0015979	1
Lc24462	Uncharacterized protein	GO:0016021	1
Lc27801	Histone H2B	GO:0000786, GO:0003677, GO:0005634, GO:0046982	1
Lc38954	Aluminum sensitive-like protein	GO:0005460, GO:0005886, GO:0010044, GO:0012506, GO:0015786, GO:0016021	1
Lc26056	Ankyrin repeat plant-like protein	GO:0005515, GO:0016021	1
Lc25643	Uncharacterized protein	GO:0005875	1
Lc27180	IQ calmodulin-binding motif protein	GO:0005515, GO:0005886	1
Lc26811	Transmembrane protein, putative	GO:0016021	1
Lc35710	Fasciclin-like arabinogalactan protein	GO:0005886, GO:0009651, GO:0009733, GO:0009735, GO:0009737, GO:0009739, GO:0009834, GO:0016021, GO:0090376	1
Lc37809	Major intrinsic protein	GO:0005773, GO:0005886, GO:0006833, GO:0009409, GO:0009414, GO:0009506, GO:0009507, GO:0009651, GO:0009737, GO:0015250, GO:0016021, GO:0031625, GO:0048364, GO:0080170	1
Lc25105	Histidyl-tRNA synthetase	GO:0004821, GO:0005524, GO:0005739, GO:0006427, GO:0009507	1
Lc26977	Thioredoxin	GO:0004478, GO:0005524, GO:0006556, GO:0006730, GO:0046872	1
Lc28684	Transmembrane protein, putative	GO:0016021	1
Lc27777	Pectinesterase	GO:0005618, GO:0016021, GO:0030599, GO:0042545, GO:0045330, GO:0045490	1
Lc25377	Polyadenylate-binding protein	GO:0000166, GO:0003723, GO:0005737	1
Lc28141	Myb/SANT-like DNA-binding domain protein	GO:0003677	1
Lc27028	Type II peroxiredoxin	GO:0009505, GO:0009570, GO:0009579, GO:0009941, GO:0016491, GO:0042742, GO:0045454, GO:0055114	1
Lc26944	Uncharacterized protein	GO:0005524, GO:0005634, GO:0006355	1
Lc27567	Serine/Threonine-kinase KIPK-like protein	GO:0004672, GO:0005524, GO:0005634, GO:0005737, GO:0006468	1
Lc25503	Inosine-uridine preferring nucleoside hydrolase	GO:0005829, GO:0006152, GO:0006218, GO:0045437, GO:0047622, GO:0047724, GO:0072585	1
Lc27572	Cell division FtsZ-like protein	GO:0003924, GO:0005525, GO:0009534, GO:0009570, GO:0010020, GO:0043621, GO:0051301	1
Lc26608	Glutaredoxin (GRX) family protein	GO:0005623, GO:0009055, GO:0009506, GO:0015035, GO:0045454, GO:0055114	1
Lc27884	Kinesin-like protein	GO:0003777, GO:0005524, GO:0007018, GO:0008017	1
Lc24598	HVA22-like protein	GO:0016021	1
Lc25978	1-cys peroxiredoxin PER1	GO:0009409, GO:0009570, GO:0010319, GO:0042742, GO:0045454, GO:0048046, GO:0051920, GO:0055114, GO:0098869	1
Lc25979	Uncharacterized protein	GO:0009570	1
Lc25204	Aluminum activated malate transporter family protein	GO:0015743, GO:0016021	1
Lc26818	Phosphatidic acid phosphatase (PAP2) family protein	GO:0005789, GO:0006665, GO:0009737, GO:0016021, GO:0090332	1
Lc26926	Kinase interacting (KIP1-like) family protein	GO:0003779, GO:0005774, GO:0016301, GO:0016310, GO:0031965	1
Lc34394	CASP-like protein	GO:0005886, GO:0016021	1
Lc27237	Monothiol glutaredoxin-S2 protein	GO:0005623, GO:0009055, GO:0015035, GO:0045454, GO:0055114	1
Lc27236	Glutaredoxin-C1 protein	GO:0005623, GO:0009055, GO:0015035, GO:0045454, GO:0055114	1
Lc25075	Spermatogenesis-associated-like protein	GO:0003824, GO:0009507	1
Lc26545	Heavy-metal-associated domain protein	GO:0030001, GO:0046872	1
Lc25944	Plant invertase/pectin methylesterase inhibitor	GO:0004857, GO:0043086	1
Lc24957	Uncharacterized protein	GO:0006950	1
Lc25638	Pectinesterase	GO:0004857, GO:0005618, GO:0030599, GO:0042545, GO:0043086, GO:0045330, GO:0045490	1
Lc25323	Kinesin-like protein	GO:0003777, GO:0005524, GO:0007018, GO:0008017	1
Lc27991	Cellulose synthase-like protein	GO:0005794, GO:0009414, GO:0009651, GO:0016021, GO:0016760, GO:0030244, GO:0048367, GO:0051753, GO:0071555, GO:0071669, GO:0097502	1
Lc26378	Hexosyltransferase	GO:0005794, GO:0016757	1
Lc26418	DnaJ heat shock amino-terminal domain protein	GO:0005515	1
Lc25431	RING/FYVE/PHD zinc finger protein	GO:0008270, GO:0016021	1
Lc28186	Long-chain fatty acyl CoA ligase	GO:0004467, GO:0005783, GO:0010025, GO:0010143, GO:0031957	1
Lc28119	Polygalacturonase/glycoside hydrolase family protein	GO:0004650, GO:0005576, GO:0005975, GO:0071555	1
Lc26948	Myb transcription factor MYB64	GO:0003677	1
Lc26173	Peptidyl-prolyl cis-trans isomerase	GO:0000413, GO:0003755, GO:0006457, GO:0006979, GO:0009535, GO:0009570, GO:0009642, GO:0009651, GO:0009735, GO:0009737, GO:0009941, GO:0010555, GO:0019344, GO:0022626, GO:0031977, GO:0042742, GO:0048046	1
Lc24459	Glucose-1-phosphate adenylyltransferase	GO:0005524, GO:0005978, GO:0008878, GO:0009507, GO:0019252	1
Lc26094	At3g05890	GO:0009409, GO:0016021	1
Lc27540	Serine/Threonine-kinase haspin	GO:0005524, GO:0005634, GO:0005737, GO:0007067, GO:0035402, GO:0035407, GO:0072354, GO:0072355	1
Lc25302	Photosystem II reaction center PsbP family protein	GO:0005509, GO:0009535, GO:0009543, GO:0009570, GO:0009654, GO:0019898, GO:0048564	1
Lc27516	Uncharacterized protein	GO:0016021	1
Lc26677	Pectinesterase	GO:0004857, GO:0005618, GO:0030599, GO:0042545, GO:0043086, GO:0045330, GO:0045490	1
Lc24493	MAP kinase kinase kinase	GO:0004674, GO:0005524, GO:0006979, GO:0009908, GO:0046777	1
Lc24494	Cyclin family protein, putative	GO:0000914, GO:0005875, GO:0009574	1
Lc24495	Kinesin-like protein	GO:0003777, GO:0005524, GO:0005874, GO:0007018, GO:0008017	1
Lc25750	Uncharacterized protein	GO:0016788	1
Lc27071	Fibronectin, type III-like fold	GO:0016021, GO:0034220	1
Lc27064	Histone H2AX	GO:0000786, GO:0003677, GO:0005634, GO:0046982	1
Lc27063	Peptidase, cysteine peptidase active site	GO:0009507, GO:0016021	1
Lc25221	Myb/SANT-like DNA-binding domain protein	GO:0003677	1
Lc24623	Calcium-binding EF hand protein, putative	GO:0005509	1
Lc24625	GDP-mannose 3,5-epimerase	GO:0003824, GO:0050662	1
Lc24627	Twin arginine translocase	GO:0008565, GO:0009306, GO:0009535, GO:0009941, GO:0016021, GO:0033281	1
Lc28232	DIL domain myosin family protein	GO:0000146, GO:0003779, GO:0005524, GO:0007015, GO:0009860, GO:0016459, GO:0051640	1
Lc24734	Uncharacterized protein	GO:0016021	1
Lc34479	AT hook motif DNA-binding family protein	GO:0003677	1
Lc26188	GDSL-like lipase/acylhydrolase	GO:0016021, GO:0016788	1
Lc36688	Plant U-box protein	GO:0004842, GO:0005515, GO:0016567	1
Lc27103	Uncharacterized protein	GO:0005886	1
Lc35825	Thylakoid membrane phosphoprotein 14 kDa protein	GO:0009535, GO:0009941, GO:0010287, GO:0016021	1
Lc35824	Uncharacterized protein	GO:0016788	1
Lc27838	Extra-large G-like protein	GO:0005886	1
Lc27707	RNA-binding (RRM/RBD/RNP motif) family protein	GO:0000166, GO:0003676, GO:0005634, GO:0009414, GO:0009651, GO:0009737, GO:0010029	1
Lc26789	Uncharacterized protein	GO:0016746	1
Lc26796	Plant/F21F14-40 protein	GO:0009534, GO:0009706, GO:0016021	1
Lc26800	SAUR-like auxin-responsive family protein	GO:0005634, GO:0005737, GO:0009733, GO:1900140	1
Lc37993	Basic 7S globulin	GO:0016021, GO:0016614, GO:0050660, GO:0055114	1
Lc26232	Harpin-induced 1	GO:0005886, GO:0009506, GO:0016021	1
Lc25089	hypothetical protein	GO:0003700, GO:0005634, GO:0009409, GO:0009651, GO:0009723, GO:0009733, GO:0009737, GO:0009739, GO:0009751, GO:0009753, GO:0042754, GO:0043433, GO:0043496, GO:0043565, GO:0044212, GO:0045892, GO:0045893, GO:0046686, GO:0048574	1
Lc25165	Squamosa promoter-binding-like protein	GO:0003677, GO:0005634	1
Lc25317	Dynamin-related protein 1E	GO:0003924, GO:0005525, GO:0005739, GO:0005774, GO:0005886, GO:0009506, GO:0046686, GO:0050832	1
Lc27395	Calcium-binding EF-hand protein	GO:0005509	1
Lc30524	Oxygen-evolving enhancer protein 3	GO:0005509, GO:0009535, GO:0009543, GO:0009570, GO:0009654, GO:0015979, GO:0019898, GO:0048046	1
Lc30614	Mannan endo-1,4-beta-mannosidase-like protein	GO:0004553, GO:0005975	1
Lc24064	Thioredoxin	GO:0005623, GO:0045454, GO:0055114	1
Lc30598	Squamosa promoter-binding-like protein	GO:0003677, GO:0005634, GO:0009554, GO:0009556, GO:0048653	1
Lc30597	Cytoplasmic-like malate dehydrogenase	GO:0005975, GO:0006108, GO:0016021, GO:0030060, GO:0055114	1
Lc30590	Nodulin MtN21/EamA-like transporter family protein	GO:0016021, GO:0055085	1
Lc31647	UDP-glucosyltransferase family protein	GO:0008152, GO:0016758	1
Lc31650	Myb transcription factor	GO:0003677, GO:0005634, GO:0048235	1
Lc31452	Cyclin p4	GO:0000079, GO:0019901	1
Lc30718	Cytochrome P450 family protein	GO:0004497, GO:0005506, GO:0016021, GO:0016705, GO:0020037, GO:0055114	1
Lc32176	Helix loop helix DNA-binding domain protein	GO:0003677, GO:0046983	1
Lc31621	hypothetical protein	GO:0004842, GO:0005515, GO:0008270, GO:0016021, GO:0016567	1
Lc31616	Pigment defective 320 protein, putative	GO:0005739, GO:0005774, GO:0009941	1
Lc30878	Fatty acid hydroxylase superfamily protein	GO:0005506, GO:0006633, GO:0009414, GO:0010025, GO:0016021, GO:0016491, GO:0042335, GO:0042742, GO:0043447, GO:0046185, GO:0050832, GO:0055114, GO:0071771	1
Lc30316	Heavy metal transport/detoxification superfamily protein	GO:0030001, GO:0046872	1
Lc30936	Ubiquitin-associated (UBA)/TS-N domain protein	GO:0005515	1
Lc28467	GATA transcription factor-like protein	GO:0003700, GO:0005634, GO:0008270, GO:0043565, GO:0045893	1
Lc29021	Malic enzyme	GO:0004471, GO:0004473, GO:0006108, GO:0008270, GO:0009507, GO:0042803, GO:0050897, GO:0051287, GO:0051289, GO:0055114	1
Lc29029	IQ calmodulin-binding motif protein	GO:0005515	1
Lc31574	GDSL-like lipase/acylhydrolase	GO:0016021	1
Lc31586	Transcription factor	GO:0046983	1
Lc28878	Adenine nucleotide alpha hydrolase-like domain kinase	GO:0004674, GO:0005524, GO:0016787, GO:0046777	1
Lc28880	PRA1 family protein	GO:0016021	1
Lc28881	Phospholipase D alpha	GO:0003824, GO:0005515	1
Lc28884	Transmembrane protein, putative	GO:0005739, GO:0009536, GO:0016021	1
Lc28893	Receptor-like Serine/Threonine-kinase ALE2	GO:0004674, GO:0005524, GO:0006468, GO:0016021	1
Lc31354	IQ calmodulin-binding motif protein	GO:0005515	1
Lc28700	Lipoxygenase	GO:0005515, GO:0006633, GO:0016702, GO:0031408, GO:0046872, GO:0055114	1
Lc30502	Substrate carrier family protein	GO:0016021, GO:0055085	1
Lc30504	Alfin-like transcription factor	GO:0006355, GO:0008270, GO:0042393	1
Lc28967	Calcium-binding EF hand-like protein	GO:0005509, GO:0005578, GO:0007165	1
Lc31393	Germin family 3 protein	GO:0005576, GO:0030145, GO:0045735	1
Lc28577	GRAS family transcription factor	GO:0005634, GO:0006355, GO:0009877, GO:0042446, GO:2000032	1
Lc28599	Serine rich protein	GO:0016021	1
Lc31033	Fluorescent IN BLUE LIGHT protein	GO:0000304, GO:0005515, GO:0009535, GO:0009941, GO:0015995, GO:0016021, GO:0031408, GO:0043234	1
Lc31025	Uncharacterized protein	GO:0046872	1
Lc29200	ABC transporter B family-like protein	GO:0005524, GO:0016021, GO:0042626, GO:0055085	1
Lc30338	Uncharacterized protein	GO:0005515, GO:0008270, GO:0016021	1
Lc31463	Type II chlorophyll a/b binding protein from photosystem I	GO:0009409, GO:0009522, GO:0009523, GO:0009535, GO:0009644, GO:0009645, GO:0009768, GO:0016021, GO:0016168, GO:0018298, GO:0046872	1
Lc29863	Late embryogenesis abundant protein	GO:0016021	1
Lc32270	RNA-binding (RRM/RBD/RNP motif) family protein	GO:0000166, GO:0003676	1
Lc28659	IQ calmodulin-binding motif protein	GO:0005515	1
Lc30347	Rac GTPase activating protein	GO:0005886, GO:0007165, GO:0009531, GO:0009664	1
Lc28517	Kinesin light chain	GO:0005515	1
Lc31696	Auxin response factor	GO:0003677, GO:0005515, GO:0005634, GO:0006355, GO:0009734	1
Lc30583	Putative uncharacterized protein	GO:0009535, GO:0009772, GO:0009941, GO:0042742	1
Lc32132	BZIP transcription factor family protein	GO:0003700, GO:0006355, GO:0043565	1
Lc28723	Malate synthase	GO:0004474, GO:0006097, GO:0006099	1
Lc23691	Serine/Threonine-kinase plant-like protein, putative	GO:0004674, GO:0005524, GO:0006468, GO:0016021	1
Lc29268	Glycerol-3-phosphate acyltransferase	GO:0010143, GO:0016021, GO:0016791, GO:0090447	1
Lc32182	PAIR1, putative	GO:0005634, GO:0009554, GO:0009556, GO:0042138, GO:0051026	1
Lc29760	RHO guanyl-nucleotide exchange factor	GO:0005089, GO:0043547	1
Lc32078	Myb transcription factor MIXTA-like protein	GO:0003677, GO:0009751, GO:0009753, GO:0009909	1
Lc32136	Peptidoglycan-binding LysM domain protein	GO:0016021	1
Lc38810	Uncharacterized protein	GO:0050265, GO:0060964, GO:0071076, GO:1903705	1
Lc31813	LOB domain protein	GO:0010089, GO:0010199	1
Lc32117	E3 ubiquitin ligase BIG brother-like protein	GO:0005515, GO:0008270, GO:0016874	1
Lc38204	Structural maintenance of chromosomes protein	GO:0005515, GO:0005524, GO:0005634, GO:0005694, GO:0051276	1
Lc32790	DUF247 domain protein	GO:0016021	1
Lc31707	Annexin	GO:0005509, GO:0005544	1
Lc34952	Phosphatidylinositol-4-phosphate 5-kinase family protein	GO:0005524, GO:0016308, GO:0046854	1
Lc37546	Aspartic proteinase nepenthesin-like protein	GO:0009505	1
Lc37564	HXXXD-type acyl-transferase family protein	GO:0016747	1
Lc36795	AS2	GO:0005654, GO:0009799, GO:0009944, GO:0009954, GO:0048441	1
Lc32791	DUF247 domain protein	GO:0016021	1
Lc29988	Transmembrane protein, putative	GO:0016021	1
Lc32295	AP2 domain transcription factor	GO:0003677, GO:0003700, GO:0005634, GO:0006355	1
Lc33495	Uncharacterized protein	GO:0032266, GO:0043130	1
Lc32331	Hsp20/alpha crystallin family protein	GO:0016021	1
Lc37596	Fatty acid/sphingolipid desaturase	GO:0005783, GO:0016021, GO:0030148, GO:0052631, GO:0055114, GO:0070417	1
Lc32271	3-hydroxyacyl-CoA dehyrogenase	GO:0003857, GO:0005777, GO:0006631, GO:0055114, GO:0070403	1
Lc31763	Peptidyl-prolyl cis-trans isomerase	GO:0000413, GO:0003755, GO:0006457, GO:0009535, GO:0009543	1
Lc29808	30S ribosomal protein S20	GO:0003723, GO:0003735, GO:0005840, GO:0006412, GO:0009570, GO:0009941, GO:0016020	1
Lc29799	hypothetical protein	GO:0004838, GO:0006520, GO:0010189, GO:0030170	1
Lc29940	Transcription factor	GO:0046983, GO:0048446	1
Lc36549	Serine/threonine-protein kinase PBS1	GO:0004674, GO:0005524, GO:0006468	1
Lc31543	Uncharacterized protein	GO:0005524, GO:0016887	1
Lc32507	Transmembrane protein, putative	GO:0016021	1
Lc34771	1,4-dihydroxy-2-naphthoyl-CoA synthase	GO:0005777, GO:0008935, GO:0009234	1
Lc15391	Squamosa promoter-binding 13A-like protein	GO:0003677, GO:0005634	1
Lc28727	Transcription factor	GO:0046983	1
Lc35732	Tetraspanin family protein	GO:0005886, GO:0009506, GO:0009554, GO:0009934, GO:0009956, GO:0010015, GO:0010305, GO:0016021	1
Lc28785	Uncharacterized protein	GO:0005515, GO:0008270	1
Lc37082	Hydroxyproline-rich glycoprotein family protein, putative	GO:0005886, GO:0016021	1
Lc30128	Dof domain zinc finger protein	GO:0003677, GO:0006355	1
Lc36432	Transmembrane protein, putative	GO:0016021	1
Lc29196	S-adenosylmethionine decarboxylase proenzyme	GO:0004014, GO:0006557, GO:0006597, GO:0008295	1
Lc29259	CTP synthase	GO:0003883, GO:0005524, GO:0006541, GO:0044210	1
Lc30218	Membrane-bound transcription factor site 2 protease	GO:0000139, GO:0004222, GO:0005515, GO:0006508, GO:0016021, GO:0071475	1
Lc30494	Glycosyltransferase family 92 protein	GO:0016740	1
Lc30027	Cadmium-induced protein AS8, putative	GO:0016021	1
Lc32376	Brevis radix-like protein	GO:0005634, GO:0009734, GO:0009736, GO:0009737, GO:0042802, GO:0048527	1
Lc31310	Pectinacetylesterase family protein	GO:0016787	1
Lc37557	Uncharacterized protein	GO:0005515, GO:0008270	1
Lc29497	Late embryogenesis abundant protein	GO:0016021	1
Lc30475	Phospholipid/glycerol acyltransferase family protein	GO:0005886, GO:0006650, GO:0016746	1
Lc20048	MLO-like protein	GO:0005516, GO:0005886, GO:0006952, GO:0009607, GO:0016021	1
Lc32300	G2/mitotic-specific cyclin-2 (B-like cyclin) (CycMs2)	GO:0005634	1
Lc32831	Long-chain acyl-CoA synthetase	GO:0003824, GO:0008152	1
Lc31944	Regulator of Vps4 activity in the MVB pathway protein	GO:0005739, GO:0015031	1
Lc29700	Oep23 protein	GO:0009941	1
Lc31137	IQ calmodulin-binding motif protein	GO:0005515	1
Lc29172	F-box protein	GO:0005515	1
Lc32167	TPR superfamily protein	GO:0005515	1
Lc32783	Alpha-mannosidase	GO:0004559, GO:0006013, GO:0008270, GO:0016021, GO:0030246	1
Lc31474	Rhodanese-related sulfurtransferase	GO:0016740	1
Lc32040	Pathogenesis-related thaumatin family protein	GO:0016021	1
Lc36702	Chalcone-flavanone isomerase family protein	GO:0016853	1
Lc33425	SAUR-like auxin-responsive family protein	GO:0009733	1
Lc29062	Lactoylglutathione lyase/glyoxalase I family protein	GO:0016829	1
Lc38129	GATA type zinc finger transcription factor family protein	GO:0003700, GO:0005634, GO:0008270, GO:0043565, GO:0045893	1
Lc32635	Methyltransferase PMT16, putative	GO:0008168, GO:0016021, GO:0032259	1
Lc38542	Sec14p-like phosphatidylinositol transfer family protein	GO:0005622, GO:0006810, GO:0008526	1
Lc35361	GATA type zinc finger transcription factor family protein	GO:0003700, GO:0006355, GO:0008270, GO:0043565	1
Lc36834	Maf DDB-G0281937-like protein	GO:0009507	1
[truncated: 3,130 more rows]
