# Supplementary material for: Using a transcriptome sequencing approach to explore candidate resistance genes against stemphylium blight in the wild lentil species Lens ervoides
Source: BMC Plant Biol. 2019 Sep 11;19:399. doi: 10.1186/s12870-019-2013-6 (PMC6740027; doi:10.1186/s12870-019-2013-6)
Supplement: Supplementary file 3 — Table S2. Top enriched GO terms of common stemphylium blight-responsive genes. (XLSX 9 kb) [file 12870_2019_2013_MOESM3_ESM.xlsx]

## Sheet: Table S2
Table S2. Top enriched GO terms of common stemphylium blight-responsive genes
GO ID	GO term	Count	False discovery rate (FDR)	Cluster
GO:0009888	tissue development	54	3.8e-06	1
GO:0005975	carbohydrate metabolic process	141	4.2e-09	1
GO:0007049	cell cycle	50	3.5e-10	1
GO:0007018	microtubule-based movement	31	7.1e-18	1
GO:0048731	system development	128	3.6e-08	1
GO:0048513	organ development	77	2.4e-06	1
GO:0000280	nuclear division	26	1.2e-08	1
GO:0015979	photosynthesis	43	1.2e-08	1
GO:0048646	anatomical structure formation involved in morphogenesis	32	4.7e-09	1
GO:0009719	response to endogenous stimulus	130	3.5e-11	1
GO:0009719	response to endogenous stimulus	61	0.00103	2
GO:0006631	fatty acid metabolic process	23	1.6e-05	2
GO:0009734	auxin-activated signaling pathway	16	1.8e-05	2
GO:0042546	cell wall biogenesis	19	1.9e-05	2
GO:1901362	organic cyclic compound biosynthetic process	134	2e-05	2
GO:0010410	hemicellulose metabolic process	12	4.7e-05	2
GO:0071365	cellular response to auxin stimulus	16	5.1e-05	2
GO:0072330	monocarboxylic acid biosynthetic process	22	5.7e-05	2
GO:0010383	cell wall polysaccharide metabolic process	13	5.8e-05	2
GO:0034654	nucleobase-containing compound biosynthetic process	118	5.9e-05	2
GO:1901700	response to oxygen-containing compound	120	2.8e-14	3
GO:0010200	response to chitin	23	1.2e-11	3
GO:0055114	oxidation-reduction process	228	1.4e-09	3
GO:0006979	response to oxidative stress	44	0.00015	3
GO:0009628	response to abiotic stimulus	134	4.2e-09	3
GO:0044710	single-organism metabolic process	404	1.2e-07	3
GO:1901565	organonitrogen compound catabolic process	25	1.5e-07	3
GO:0006790	sulfur compound metabolic process	28	1.9e-07	3
GO:0009719	response to endogenous stimulus	114	3.4e-07	3
GO:0006811	ion transport	85	6.9e-06	3
