# Supplementary material for: Using a transcriptome sequencing approach to explore candidate resistance genes against stemphylium blight in the wild lentil species Lens ervoides
Source: BMC Plant Biol. 2019 Sep 11;19:399. doi: 10.1186/s12870-019-2013-6 (PMC6740027; doi:10.1186/s12870-019-2013-6)
Supplement: Supplementary file 4 — Table S3. Information of 1284 DEGs identified between Lens ervoides RILs LR-66-637 and LR-66-577 across 48, 96 and 144 hpi with Stemphylium botryosum. (XLSX 157 kb) [file 12870_2019_2013_MOESM4_ESM.xlsx]

## Sheet: Table S3
Table S3. Information of 1,284 DEGs identified between Lens ervoides RILs LR-66-637 and LR-66-577 across 48, 96 and 144 hpi with Stemphylium botryosum
Gene (L. culinaris)	Description	Medicago orthologs (Entrez_ID)	baseMean	log2FoldChange (LR-66-637 over LR-66-577)	FDR	hpi
Lc00041	Pentatricopeptide (PPR) repeat protein	11445438	21.6226	-1.26029	0.00345797	48
Lc00041	Pentatricopeptide (PPR) repeat protein	11445438	21.6226	-1.09972	0.0169613	144
Lc00052	LRR receptor-like kinase family protein	25484201	146.711	1.43983	0.026354	96
Lc00069	LRR receptor-like kinase family protein	11411044	24.3021	2.53843	0.0348961	96
Lc00079	Uncharacterized protein	25483926	3472.61	1.09443	0.039347	144
Lc00121	Uncharacterized protein	25482605	85.9501	1.08495	9.59e-05	96
Lc00135	Protein phosphatase 2A regulatory B subunit family protein	25485642	67.6815	-1.23294	0.0032642	96
Lc00146	MFS transporter	25485541	53.0417	-1.44806	0.0216641	96
Lc00189	LRR receptor-like kinase	25482391	53.8223	-1.24543	0.0059996	144
Lc00203	Serine decarboxylase	11423014	10.2354	1.61691	0.0233998	48
Lc00222	DUF640 family protein	11434608	24.9684	-3.41517	0.0406497	144
Lc00251	Cytochrome P450 family 87 protein	25485818	467.078	1.65129	0.00141271	96
Lc00254	Stress-induced receptor-like kinase	25482260	5.19178	5.14184	0.00185677	96
Lc00254	Stress-induced receptor-like kinase	25482260	5.19178	3.77198	0.0400802	144
Lc00288	Uncharacterized protein	25485218	106.485	1.79268	6.69e-08	96
Lc00288	Uncharacterized protein	25485218	106.485	1.51581	4.33e-06	144
Lc00289	hypothetical protein	NA	17.2221	-6.71427	5.35e-06	48
Lc00289	hypothetical protein	NA	17.2221	-7.40434	1.61e-07	96
Lc00289	hypothetical protein	NA	17.2221	-7.26633	3.22e-07	144
Lc00304	Histone acetyltransferase type B catalytic subunit, putative	NA	6.4053	-3.89499	0.0429498	48
Lc00304	Histone acetyltransferase type B catalytic subunit, putative	NA	6.4053	-2.1878	0.00942486	96
Lc00304	Histone acetyltransferase type B catalytic subunit, putative	NA	6.4053	-3.65093	0.00189749	144
Lc00325	Transmembrane amino acid transporter family protein	NA	7.25109	-1.6519	0.0371353	96
Lc00358	hypothetical protein	11433290	305.105	2.54775	0.00024815	96
Lc00383	Protein DETOXIFICATION	11425385	45.7078	-1.19888	0.00261424	96
Lc00398	Uncharacterized protein	11438261	681.926	1.11684	4.09e-05	96
Lc00398	Uncharacterized protein	11438261	681.926	1.16242	1.77e-05	144
Lc00399	OPT family oligopeptide transporter	25480864	29.7416	1.98437	0.00403572	48
Lc00493	Receptor-like kinase	11414612	52.0968	1.21236	0.00185684	144
Lc00508	Glutaredoxin-C1 protein	25484773	37.4594	2.32148	0.0461009	96
Lc00512	Ammonium transporter	11431735	373.2	1.00581	0.0129603	96
Lc00519	Somatic embryogenesis receptor-like kinase	25485356	6.14317	3.23114	0.0277048	48
Lc00525	Polyketide cyclase/dehydrase and lipid transporter	25482492	47.9738	-4.5673	4.55e-20	48
Lc00525	Polyketide cyclase/dehydrase and lipid transporter	25482492	47.9738	-5.96964	4.42e-05	96
Lc00525	Polyketide cyclase/dehydrase and lipid transporter	25482492	47.9738	-6.45076	7.59e-06	144
Lc00554	Xyloglucan endotransglucosylase/hydrolase	25483954	26.4235	-3.32335	0.0171327	144
Lc00604	Ankyrin repeat protein	25484146	73.5681	-3.74176	5.61e-16	48
Lc00604	Ankyrin repeat protein	25484146	73.5681	-2.74233	1.56e-08	96
Lc00604	Ankyrin repeat protein	25484146	73.5681	-3.31896	3.72e-11	144
Lc00643	Nucleotide-sugar transporter family protein	25486324	106.276	-1.95817	3.5e-11	48
Lc00643	Nucleotide-sugar transporter family protein	25486324	106.276	-2.41802	1.75e-15	96
Lc00643	Nucleotide-sugar transporter family protein	25486324	106.276	-2.36989	8.54e-14	144
Lc00661	Eukaryotic translation initiation factor 2c	25485122	58.7526	-1.34093	2.8e-06	96
Lc00661	Eukaryotic translation initiation factor 2c	25485122	58.7526	-1.68657	7.19e-09	144
Lc00704	Cytochrome P450 family protein	25484880	126.466	-1.27113	0.000382078	96
Lc00704	Cytochrome P450 family protein	25484880	126.466	-1.25957	0.000543362	144
Lc00709	Auxin-induced protein	25485472	5.26941	-5.26365	0.00112822	144
Lc00716	hypothetical protein	NA	85.7492	-3.80043	0.0178853	144
Lc00742	PNH	11432317	20.7539	-4.39869	4.71e-06	96
Lc00742	PNH	11432317	20.7539	-4.11662	2.66e-05	144
Lc00752	DUF1685 family protein	NA	421.082	1.31635	4.69e-05	96
Lc00752	DUF1685 family protein	NA	421.082	1.45521	4.83e-06	144
Lc00769	Caleosin	25482526	471.68	-1.04361	0.00842342	96
Lc00800	Sugar porter (SP) family MFS transporter	11428351	641.823	1.22172	0.000198504	96
Lc00800	Sugar porter (SP) family MFS transporter	11428351	641.823	1.0365	0.00234083	144
Lc00849	Disease resistance protein (TIR-NBS-LRR class), putative	NA	6.30509	-5.12982	0.00231959	48
Lc00849	Disease resistance protein (TIR-NBS-LRR class), putative	NA	6.30509	-5.43443	0.000367194	96
Lc00849	Disease resistance protein (TIR-NBS-LRR class), putative	NA	6.30509	-3.99928	0.00501341	144
Lc00854	Long-chain fatty acyl CoA ligase	25482683	292.889	1.14086	0.00416915	96
Lc00878	Uncharacterized protein	11414891	334.178	-1.10451	0.0242963	96
Lc00878	Uncharacterized protein	11414891	334.178	-1.54133	0.000855188	144
Lc00888	Uncharacterized protein	25485262	107.988	1.53175	4.11e-06	96
Lc00888	Uncharacterized protein	25485262	107.988	1.00395	0.004411	144
Lc00941	DUF4228 domain protein	11425383	38.2795	-1.31964	0.0034482	48
Lc00942	DUF4228 domain protein	NA	13.5402	-2.40834	0.00590007	48
Lc00942	DUF4228 domain protein	NA	13.5402	-1.92872	0.0230821	144
Lc00951	Gibberellin receptor GID1, putative	NA	64.9795	-4.53799	1.15e-24	48
Lc00951	Gibberellin receptor GID1, putative	NA	64.9795	-4.06515	5.2e-13	96
Lc00951	Gibberellin receptor GID1, putative	NA	64.9795	-4.50081	3.83e-16	144
Lc00984	Heavy metal-associated domain protein	25485436	55.7798	-2.64467	8.7e-06	96
Lc00984	Heavy metal-associated domain protein	25485436	55.7798	-2.14705	0.000489884	144
Lc01065	Uncharacterized protein	25484221	2.51535	4.31717	0.0455245	48
Lc01067	Cellulose synthase-like protein	25484218	42.9134	1.72925	0.00465897	48
Lc01067	Cellulose synthase-like protein	25484218	42.9134	1.97832	0.000530406	96
Lc01067	Cellulose synthase-like protein	25484218	42.9134	1.9792	0.000972362	144
Lc01129	Plant basic secretory protein (BSP) family protein	25485383	24.1178	5.93885	1.65e-09	48
Lc01129	Plant basic secretory protein (BSP) family protein	25485383	24.1178	5.55479	5.83e-06	96
Lc01129	Plant basic secretory protein (BSP) family protein	25485383	24.1178	6.39533	5.8e-06	144
Lc01213	3-ketoacyl-CoA synthase	NA	255.454	2.91554	1.95e-07	96
Lc01225	Uncharacterized protein	25482293	4.97658	2.57805	0.0188525	96
Lc01225	Uncharacterized protein	25482293	4.97658	2.09844	0.0290052	144
Lc01226	Stress-induced receptor-like kinase	25482263	6.45073	3.52365	0.00273975	96
Lc01226	Stress-induced receptor-like kinase	25482263	6.45073	5.66668	0.00020877	144
Lc01227	Uncharacterized protein	25482260	8.11288	1.86398	0.0159858	48
Lc01227	Uncharacterized protein	25482260	8.11288	2.34847	0.00628779	96
Lc01227	Uncharacterized protein	25482260	8.11288	6.06368	5.3e-05	144
Lc01272	hypothetical protein	NA	9.13067	6.76765	5.64e-06	48
Lc01272	hypothetical protein	NA	9.13067	7.10303	8.41e-07	96
Lc01272	hypothetical protein	NA	9.13067	7.00065	1.47e-06	144
Lc01277	Class IV aminotransferase	25482486	48.4602	-1.23852	0.00457154	48
Lc01277	Class IV aminotransferase	25482486	48.4602	-1.4193	0.00026789	96
Lc01277	Class IV aminotransferase	25482486	48.4602	-1.30373	0.0011935	144
Lc01285	DUF4378 domain protein	11417683	56.6937	-1.39162	0.0465976	144
Lc01319	Uncharacterized protein	25484071	61.5515	1.44311	8.08e-05	144
Lc01324	Transducin/WD-like repeat-protein	25502675	41.7911	1.11224	0.00273975	96
Lc01324	Transducin/WD-like repeat-protein	25502675	41.7911	1.00979	0.00784704	144
Lc01328	Protein DETOXIFICATION	11435942	3.39684	-6.09661	0.000302948	96
Lc01328	Protein DETOXIFICATION	11435942	3.39684	-3.84723	0.022893	144
Lc01329	MATE efflux family protein	11435942	2.49788	-2.7386	0.0295293	96
Lc01346	Serine decarboxylase	11423014	6.85257	2.27853	0.0378817	96
Lc01350	Serine acetyltransferase	11436677	242.985	1.40368	2.7e-06	48
Lc01350	Serine acetyltransferase	11436677	242.985	1.12335	0.000267719	96
Lc01350	Serine acetyltransferase	11436677	242.985	1.05375	0.000905973	144
Lc01351	Uncharacterized protein	11423518	5.70676	-5.08778	0.00434904	144
Lc01381	F-box plant-like protein	25485712	27.9706	-1.44152	0.0234567	144
Lc01469	Xyloglucan endotransglucosylase/hydrolase	25482611	848.522	-1.04547	0.00196568	96
Lc01490	Caffeic acid O-methyltransferase	11428411	16.735	2.43927	0.00385717	48
Lc01490	Caffeic acid O-methyltransferase	11428411	16.735	3.37342	0.0326804	96
Lc01490	Caffeic acid O-methyltransferase	11428411	16.735	3.41861	0.00339815	144
Lc01494	Uncharacterized protein	11434399	11.2353	-2.35809	0.000851856	48
Lc01494	Uncharacterized protein	11434399	11.2353	-4.88681	0.00295068	96
Lc01494	Uncharacterized protein	11434399	11.2353	-4.67797	0.00541887	144
Lc01528	Glucose-1-phosphate adenylyltransferase	11418715	281.203	1.19973	0.00976848	96
Lc01541	Homeobox associated leucine zipper protein	25483543	42.3007	1.40907	0.0423737	96
Lc01571	Protein DETOXIFICATION	11418788	390.917	-1.78471	7.98e-06	96
Lc01571	Protein DETOXIFICATION	11418788	390.917	-2.43917	3.31e-10	144
Lc01630	Uncharacterized protein	25482677	5.67651	2.00341	0.0197281	96
Lc01644	Cytochrome P450 family protein	25484877	1099.79	-1.27505	0.00175236	96
Lc01644	Cytochrome P450 family protein	25484877	1099.79	-1.12578	0.00803775	144
Lc01665	Retinol dehydrogenase	25484127	146.547	1.30731	0.0452168	96
Lc01701	Uncharacterized protein	11425065	341.785	-1.8396	0.00831108	96
Lc01701	Uncharacterized protein	11425065	341.785	-1.58479	0.0314531	144
Lc01728	Receptor-like protein	11433383	8.14173	-3.48253	0.000101854	48
Lc01728	Receptor-like protein	11433383	8.14173	-2.82612	0.000573516	96
Lc01728	Receptor-like protein	11433383	8.14173	-3.80729	0.00109101	144
Lc01730	LRR receptor-like kinase	11416806	22.6044	-4.01033	2.15e-09	48
Lc01730	LRR receptor-like kinase	11416806	22.6044	-4.36581	4.04e-09	96
Lc01730	LRR receptor-like kinase	11416806	22.6044	-5.93802	3.51e-06	144
Lc01732	Receptor-like protein	11436124	11.7188	-7.45143	2.45e-07	48
Lc01732	Receptor-like protein	11436124	11.7188	-5.58671	1.46e-05	96
Lc01732	Receptor-like protein	11436124	11.7188	-5.92118	6.91e-05	144
Lc01829	Uncharacterized protein	11420243	78.3574	-1.17551	0.00965569	144
Lc01848	1-aminocyclopropane-1-carboxylate oxidase	11419853	35.5842	-1.11814	0.0074157	96
Lc01848	1-aminocyclopropane-1-carboxylate oxidase	11419853	35.5842	-1.44101	0.00101249	144
Lc01853	Transmembrane protein, putative	25483957	163.08	1.47958	0.00476787	96
Lc01878	Actin-depolymerizing factor	25484123	363.217	-1.20908	0.00211052	144
Lc01887	Uncharacterized protein	11443921	147.111	-2.00543	4.35e-08	96
Lc01887	Uncharacterized protein	11443921	147.111	-1.87765	4.14e-07	144
Lc01940	Uncharacterized protein	25482336	74.1518	-1.65437	0.000495534	48
Lc01940	Uncharacterized protein	25482336	74.1518	-1.91182	4.99e-06	96
Lc01940	Uncharacterized protein	25482336	74.1518	-1.66744	0.000157499	144
Lc01941	Receptor-like kinase	25482335	111.132	2.1386	8.61e-08	48
Lc01941	Receptor-like kinase	25482335	111.132	1.96058	1.02e-07	96
Lc01941	Receptor-like kinase	25482335	111.132	2.24829	2.13e-09	144
Lc01961	Kinesin-like protein	11442335	170.774	-3.79278	1.65e-14	96
Lc01961	Kinesin-like protein	11442335	170.774	-2.71434	1.86e-08	144
Lc01979	Sulfite exporter TauE/SafE family protein	25482257	156.174	1.40902	0.0266383	48
Lc01979	Sulfite exporter TauE/SafE family protein	25482257	156.174	3.64406	3.06e-12	96
Lc01979	Sulfite exporter TauE/SafE family protein	25482257	156.174	2.59788	1.47e-06	144
Lc01983	Glycosyl hydrolase family 10 protein	25485345	12.355	-3.6278	0.00183992	48
Lc01998	C2H2 and C2HC zinc finger protein, putative	25483558	182.506	1.01296	0.0154773	96
Lc02011	Uncharacterized protein	11421575	1079.19	1.92015	0.0346491	144
Lc02020	Glycosyltransferase	25482435	48.5488	8.65351	7.67e-11	48
Lc02020	Glycosyltransferase	25482435	48.5488	9.47743	3.72e-13	96
Lc02020	Glycosyltransferase	25482435	48.5488	9.59047	2.09e-13	144
Lc02060	Uncharacterized protein	NA	51.4986	1.75923	0.0108407	48
Lc02165	Expansin A10	11414762	530.478	1.70701	6.88e-07	96
Lc02165	Expansin A10	11414762	530.478	1.56322	7.79e-06	144
Lc02170	Uncharacterized protein	11415745	5.90501	-5.22466	0.00509728	96
Lc02170	Uncharacterized protein	11415745	5.90501	-5.32901	0.00435606	144
Lc02184	hypothetical protein	NA	103.707	-2.83704	0.00200529	144
Lc02198	Global transcription factor group protein	11416516	4.01395	-4.69131	0.0138274	48
Lc02198	Global transcription factor group protein	11416516	4.01395	-5.144	0.00216299	96
Lc02198	Global transcription factor group protein	11416516	4.01395	-4.60502	0.00890525	144
Lc02212	Cytochrome P450 88D6	25482582	21.5525	-4.50203	0.0485616	144
Lc02248	hypothetical protein	NA	24.2285	-7.68431	2.76e-08	48
Lc02248	hypothetical protein	NA	24.2285	-7.63845	2.31e-08	96
Lc02248	hypothetical protein	NA	24.2285	-7.19698	1.99e-07	144
Lc02270	Membrane-associated kinase regulator-like protein, putative	25484081	30.5246	-1.57248	0.00827819	48
Lc02287	Cytochrome P450 94A2 (1.14.-.-) (P450-dependent fatty acid omega-hydroxylase)	25484323	244.844	-1.88391	2.43e-05	48
Lc02287	Cytochrome P450 94A2 (1.14.-.-) (P450-dependent fatty acid omega-hydroxylase)	25484323	244.844	-1.18243	0.00921472	96
Lc02288	Uncharacterized protein	25484319	64.9033	-2.52778	1.34e-13	48
Lc02288	Uncharacterized protein	25484319	64.9033	-1.57874	0.00029611	96
Lc02288	Uncharacterized protein	25484319	64.9033	-2.60679	1.47e-08	144
Lc02299	Alpha/beta fold hydrolase	25483250	5.82252	1.90371	0.0316718	96
Lc02300	Alpha/beta fold hydrolase	25483250	16.1154	3.19228	0.0369605	48
Lc02300	Alpha/beta fold hydrolase	25483250	16.1154	3.92789	5.25e-06	96
Lc02300	Alpha/beta fold hydrolase	25483250	16.1154	3.8918	3.15e-06	144
Lc02304	Reticulon-like protein	11428135	19.7161	1.56326	0.0406387	48
Lc02304	Reticulon-like protein	11428135	19.7161	1.65082	0.0122682	96
Lc02304	Reticulon-like protein	11428135	19.7161	2.25683	0.000966944	144
Lc02339	High affinity inorganic phosphate transporter	11425178	1.26489	-4.60802	0.029557	96
Lc02342	C2 calcium/lipid-binding and GRAM domain protein	25480849	176.263	1.00479	0.0293886	96
Lc02379	hypothetical protein	NA	32.2867	3.70974	9.4e-13	48
Lc02379	hypothetical protein	NA	32.2867	3.25734	7.13e-13	96
Lc02379	hypothetical protein	NA	32.2867	3.14972	3.83e-12	144
Lc02412	Putative uncharacterized protein	11410018	49.5951	-2.84841	0.0110053	144
Lc02426	Pre-mRNA-processing protein 40C	NA	18.18	4.35884	5.5e-09	48
Lc02426	Pre-mRNA-processing protein 40C	NA	18.18	4.09403	4.41e-08	96
Lc02426	Pre-mRNA-processing protein 40C	NA	18.18	4.12217	4.18e-08	144
Lc02484	hypothetical protein	11445502	27.838	-1.11892	0.0275994	48
Lc02484	hypothetical protein	11445502	27.838	-1.7768	6.55e-06	96
Lc02484	hypothetical protein	11445502	27.838	-1.63222	0.000160548	144
Lc02523	Fe-superoxide dismutase	25483199	253.662	-1.20758	0.00794629	48
Lc02531	Chalcone-flavonone isomerase family protein	11418620	13.3392	1.47287	0.0360278	144
Lc02532	Chalcone-flavonone isomerase family protein	11440741	121.514	-1.2588	0.0318806	96
Lc02539	Uncharacterized protein	11421924	1125.64	-1.19135	6.1e-06	96
Lc02539	Uncharacterized protein	11421924	1125.64	-1.20646	5.01e-06	144
Lc02544	Uncharacterized protein	25483910	5843.86	-1.86281	0.00296044	48
Lc02544	Uncharacterized protein	25483910	5843.86	-1.57516	0.00919184	96
Lc02545	Uncharacterized protein	25483910	16.1242	1.83459	0.00167289	96
Lc02545	Uncharacterized protein	25483910	16.1242	2.78964	6.58e-06	144
Lc02617	Serine/Threonine kinase family protein	11406434	258.182	1.67318	1.5e-07	96
Lc02617	Serine/Threonine kinase family protein	11406434	258.182	1.41679	1e-05	144
Lc02649	Chitinase	11428132	98.3262	1.01417	0.0196656	96
Lc02668	Uncharacterized protein	11429547	11.5445	-1.74083	0.00301673	48
Lc02694	Seed maturation protein	25483516	4.73572	2.87747	0.00401877	96
Lc02694	Seed maturation protein	25483516	4.73572	2.50384	0.0133928	144
Lc02697	1-cys peroxiredoxin PER1	11420246	625.493	1.05679	0.00376914	96
Lc02702	Pollen protein Ole E I-like protein	NA	20989	-1.13666	0.0339777	48
Lc02705	Cytochrome P450 family 94 protein	25483856	18.2048	-2.00472	0.00784704	144
Lc02715	Lipoxygenase	NA	65.493	-1.14985	0.00275686	96
Lc02730	ABC transporter B family protein	25483966	42.5821	1.5981	0.00247927	96
Lc02741	Uncharacterized protein	NA	5.79918	-5.91353	0.000438309	48
Lc02741	Uncharacterized protein	NA	5.79918	-5.67617	0.000413725	96
Lc02741	Uncharacterized protein	NA	5.79918	-5.16553	0.00187313	144
Lc02767	Aldo/keto reductase family oxidoreductase	25485130	11.4587	2.26016	0.000150661	48
Lc02767	Aldo/keto reductase family oxidoreductase	25485130	11.4587	3.12988	1.54e-05	96
Lc02767	Aldo/keto reductase family oxidoreductase	25485130	11.4587	2.84932	0.000395427	144
Lc02789	Uncharacterized protein	25482238	64.3994	1.61328	0.00123019	96
Lc02789	Uncharacterized protein	25482238	64.3994	1.21764	0.0169762	144
Lc02807	Cysteine-rich receptor-kinase-like protein	11414098	189.786	1.81047	5.32e-05	96
Lc02807	Cysteine-rich receptor-kinase-like protein	11414098	189.786	1.46955	0.00197817	144
Lc02820	Uncharacterized protein	25484034	24.018	4.3996	1.2e-08	96
Lc02820	Uncharacterized protein	25484034	24.018	3.8568	4.2e-08	144
Lc02849	Nucleotide/sugar transporter family protein	11409163	45.2888	1.55404	0.000898291	96
Lc02849	Nucleotide/sugar transporter family protein	11409163	45.2888	1.47379	0.00126699	144
Lc02894	CDPK adapter protein, putative	25485197	39.0933	-7.09556	2.84e-09	48
Lc02894	CDPK adapter protein, putative	25485197	39.0933	-6.26596	1.16e-13	96
Lc02894	CDPK adapter protein, putative	25485197	39.0933	-8.68214	1.11e-10	144
Lc02936	Uncharacterized protein	25482756	2.66657	4.83447	0.00512215	96
Lc02942	Alpha/beta fold hydrolase	NA	23.9888	6.16274	0.000418019	48
Lc02942	Alpha/beta fold hydrolase	NA	23.9888	8.77367	1.73e-08	96
Lc02942	Alpha/beta fold hydrolase	NA	23.9888	8.75882	1.97e-08	144
Lc02944	hypothetical protein	25484318	17.3308	1.74863	0.0068586	48
Lc02945	Cytochrome P450-dependent fatty acid hydroxylase	25484318	648.71	1.68192	8.07e-14	48
Lc02957	E3 ubiquitin-protein ligase HERC2-like protein	25481846	46.643	-1.93298	0.00493223	48
Lc02957	E3 ubiquitin-protein ligase HERC2-like protein	25481846	46.643	-2.47491	2.37e-07	96
Lc02957	E3 ubiquitin-protein ligase HERC2-like protein	25481846	46.643	-2.48591	5.01e-07	144
Lc02959	Major intrinsic protein (MIP) family transporter	11419432	274.11	-1.38146	0.00840688	48
Lc03060	Glutamate-ammonia ligase-like protein	25481036	52.8181	4.58665	5.8e-07	48
Lc03060	Glutamate-ammonia ligase-like protein	25481036	52.8181	3.02009	5.1e-05	96
Lc03060	Glutamate-ammonia ligase-like protein	25481036	52.8181	2.32291	0.00323414	144
Lc03063	Nodule lectin (PsNlec-1) (Precursor)	11443774	567.485	1.41976	0.00276524	96
Lc03068	Cysteine-rich RLK (Receptor-like kinase) protein	11445504	92.992	-7.56042	6.59e-11	48
Lc03068	Cysteine-rich RLK (Receptor-like kinase) protein	11445504	92.992	-10.7668	5.55e-17	96
Lc03068	Cysteine-rich RLK (Receptor-like kinase) protein	11445504	92.992	-10.1517	4.97e-15	144
Lc03075	Polyketide cyclase/dehydrase and lipid transporter	25482492	4.1437	4.38016	0.0053507	48
Lc03075	Polyketide cyclase/dehydrase and lipid transporter	25482492	4.1437	4.2474	0.0132422	96
Lc03082	Bidirectional sugar transporter	25482421	37.4395	-1.61128	6.7e-06	96
Lc03082	Bidirectional sugar transporter	25482421	37.4395	-1.27782	0.00406979	144
Lc03103	F-box SKP2A-like protein	25482432	15.9443	-1.91155	0.00032051	96
Lc03103	F-box SKP2A-like protein	25482432	15.9443	-3.32648	3.18e-05	144
Lc03121	Alpha-L-fucosidase-like protein	NA	119.465	1.23869	0.000789685	96
Lc03121	Alpha-L-fucosidase-like protein	NA	119.465	1.2379	0.00151373	144
Lc03130	Cellulose synthase-like protein A1	25483900	17.4498	3.68356	0.0385583	96
Lc03147	Cysteine-rich receptor-like protein kinase	25485274	292.313	1.97318	0.00158226	48
Lc03147	Cysteine-rich receptor-like protein kinase	25485274	292.313	1.7145	0.00429979	96
Lc03158	hypothetical protein	NA	12.7363	-6.68283	7.23e-06	48
Lc03158	hypothetical protein	NA	12.7363	-6.23456	2.06e-05	96
Lc03158	hypothetical protein	NA	12.7363	-6.70093	4.38e-06	144
Lc03188	Early light-induced protein, chloroplastic (ELIP) (Precursor)	25485116	3.5715	-5.00583	0.00322007	96
Lc03188	Early light-induced protein, chloroplastic (ELIP) (Precursor)	25485116	3.5715	-4.2815	0.00633441	144
Lc03201	Plant acid phosphatase	11421208	107.176	4.36882	0.011379	96
Lc03235	Hemerythrin HHE cation-binding domain protein	25483235	26.4428	1.82063	0.000175543	48
Lc03280	Protein DETOXIFICATION	11418567	17.648	1.58794	0.00103005	96
Lc03280	Protein DETOXIFICATION	11418567	17.648	1.4488	0.002745	144
Lc03282	Protein DETOXIFICATION	NA	225.495	1.2179	1.21e-05	48
Lc03282	Protein DETOXIFICATION	NA	225.495	1.36639	2.09e-07	144
Lc03284	ABC transporter-like family-protein	11419729	1446.27	1.15524	0.000827933	48
Lc03331	Carboxypeptidase	NA	65.6117	1.90592	9.61e-06	96
Lc03331	Carboxypeptidase	NA	65.6117	2.01285	3.08e-06	144
Lc03345	Subtilisin-like serine protease	11415124	534.01	1.91686	0.00512215	96
Lc03449	Nucleic acid-binding protein	11427375	7.01315	3.94459	0.0266558	96
Lc03455	Tyrosine kinase family protein	11433674	1.83415	4.92103	0.0350189	48
Lc03513	Serine/threonine phosphatase family, 2C domain protein	NA	6.36996	3.35416	0.0295293	96
Lc03532	Receptor-like protein	11427517	6.9014	-3.58544	0.00112774	48
Lc03532	Receptor-like protein	11427517	6.9014	-3.44333	0.00416915	96
Lc03532	Receptor-like protein	11427517	6.9014	-5.06044	0.00244263	144
Lc03544	LRR receptor-like kinase family protein	25479647	408.266	1.58295	0.00250693	48
Lc03544	LRR receptor-like kinase family protein	25479647	408.266	1.62704	0.000839129	96
Lc03544	LRR receptor-like kinase family protein	25479647	408.266	1.39398	0.00632277	144
Lc03566	Alpha-L-fucosidase-like protein	25485375	133.943	1.30928	0.00110233	96
Lc03577	DUF247 domain protein	25479731	34.318	2.39463	1.67e-08	48
Lc03577	DUF247 domain protein	25479731	34.318	2.66383	9.49e-09	96
Lc03577	DUF247 domain protein	25479731	34.318	2.27328	1e-07	144
Lc03593	Peptide/nitrate transporter plant	25480702	28.95	-1.34444	0.0300085	144
Lc03679	Myb transcription factor	11444999	22.6866	-1.9084	0.00576367	144
Lc03693	PHD finger plant-like protein	25484507	347.289	-1.01665	0.00245783	144
Lc03728	Transcription factor	25484155	40.4473	-1.25224	0.0244002	48
Lc03728	Transcription factor	25484155	40.4473	-2.37433	7.14e-08	96
Lc03728	Transcription factor	25484155	40.4473	-1.74866	8.76e-05	144
Lc03729	Transcription factor	25484155	54.9543	-2.32446	1.46e-09	96
Lc03729	Transcription factor	25484155	54.9543	-1.51934	0.000103926	144
Lc03745	Stress-induced receptor-like kinase	25482266	47.799	2.11753	0.00252465	48
Lc03749	Stress-induced receptor-like kinase	25482266	32.6219	-1.36658	0.0459585	96
Lc03805	hypothetical protein	NA	5.61387	-5.17434	0.00227077	48
Lc03805	hypothetical protein	NA	5.61387	-5.48871	0.000431391	96
Lc03805	hypothetical protein	NA	5.61387	-5.27987	0.000868803	144
Lc03808	Receptor-like kinase	11414612	73.175	-6.22583	1.35e-26	48
Lc03808	Receptor-like kinase	11414612	73.175	-3.51408	1.36e-25	96
Lc03808	Receptor-like kinase	11414612	73.175	-4.20081	1.88e-28	144
Lc03814	2OG-Fe(II) oxygenase family oxidoreductase	25482640	34.0785	-1.98391	0.000649008	144
Lc03839	Cytokinin riboside 5'-monophosphate phosphoribohydrolase	11421325	43.891	1.10534	0.00711007	96
Lc03847	Transcription factor bZIP	11422351	11.3474	-1.71097	0.0247945	144
Lc03859	Aspartic protease in GUARD CELL-like protein	25485531	95.1338	1.40345	0.017071	96
Lc03863	Uncharacterized protein	25485527	13.4313	-1.57377	0.0281017	144
Lc03865	Cysteine-rich RLK (Receptor-like kinase) protein	25482087	12.5889	-4.32717	0.0290052	144
Lc03867	hypothetical protein	25484274	2.97868	-3.69714	0.0496519	144
Lc03885	Serine/Threonine kinase domain protein	25483181	125.809	3.27441	2.98e-21	48
Lc03885	Serine/Threonine kinase domain protein	25483181	125.809	5.48789	8.67e-32	96
Lc03885	Serine/Threonine kinase domain protein	25483181	125.809	4.75191	6.94e-31	144
Lc03886	Serine/Threonine kinase domain protein	25483181	86.5372	3.42226	1.08e-24	48
Lc03886	Serine/Threonine kinase domain protein	25483181	86.5372	6.16491	8.88e-23	96
Lc03886	Serine/Threonine kinase domain protein	25483181	86.5372	4.78461	1.88e-28	144
Lc03922	Early light-induced protein, chloroplastic (ELIP) (Precursor)	25485116	4.72984	4.45421	0.0357227	48
Lc03922	Early light-induced protein, chloroplastic (ELIP) (Precursor)	25485116	4.72984	5.09163	0.00353321	96
Lc03922	Early light-induced protein, chloroplastic (ELIP) (Precursor)	25485116	4.72984	5.89178	0.000519253	144
Lc03925	C2H2 type zinc finger transcription factor family protein	25484096	17.4507	-5.39676	0.00121893	48
Lc03925	C2H2 type zinc finger transcription factor family protein	25484096	17.4507	-7.42414	2.94e-07	96
Lc03925	C2H2 type zinc finger transcription factor family protein	25484096	17.4507	-8.16957	1.25e-08	144
Lc03926	MADS-box transcription factor	25500990	29.9558	1.695	0.00293449	48
Lc03926	MADS-box transcription factor	25500990	29.9558	2.67119	1.7e-06	96
Lc03926	MADS-box transcription factor	25500990	29.9558	2.72962	3.1e-07	144
Lc04025	Glutathione S-transferase, amino-terminal domain protein	25484758	130.325	1.28887	0.015036	144
Lc04038	Pectate lyase	25483116	1257.62	1.41074	0.00614504	96
Lc04041	Magnesium-chelatase subunit H	NA	6545.01	1.66897	3.68e-07	96
Lc04041	Magnesium-chelatase subunit H	NA	6545.01	1.41847	2.79e-05	144
Lc04060	Gibberellin 20-oxidase	25484666	10.5396	4.67002	0.0163367	96
Lc04081	Copper chaperone	25484091	27.8407	4.69747	0.00461644	96
Lc04089	Transmembrane protein, putative	25485406	29.7902	-2.47638	0.00576798	144
Lc04090	Transmembrane protein, putative	25485406	16.2821	-2.13952	0.0129158	144
Lc04091	Transmembrane protein, putative	NA	2.63037	-4.42983	0.0208202	144
Lc04125	hypothetical protein	NA	13.6739	-6.91076	2.11e-06	48
Lc04125	hypothetical protein	NA	13.6739	-7.51373	9.14e-08	96
Lc04125	hypothetical protein	NA	13.6739	-7.54437	8.34e-08	144
Lc04128	hypothetical protein	NA	28.3453	-1.56611	0.00150186	48
Lc04128	hypothetical protein	NA	28.3453	-1.10498	0.0302165	144
Lc04175	Uncharacterized protein	25483911	211.548	-3.46331	3.07e-18	48
Lc04175	Uncharacterized protein	25483911	211.548	-2.22822	1.9e-08	96
Lc04175	Uncharacterized protein	25483911	211.548	-1.78102	1.92e-05	144
Lc04204	ROP-interactive CRIB motif protein, putative	25484230	19.4476	6.27558	1.72e-05	96
Lc04204	ROP-interactive CRIB motif protein, putative	25484230	19.4476	3.23909	2.61e-06	144
Lc04226	Cupredoxin superfamily protein, putative	11422433	204.458	2.36274	1.86e-05	96
Lc04251	Membrane-associated kinase regulator-like protein, putative	25496007	16.5347	2.89002	0.00070963	144
Lc04268	Heavy metal transport/detoxification superfamily protein	NA	1952.33	-1.17819	0.00231959	48
Lc04303	Glucan synthase-like protein	11425448	363.223	1.92092	0.00374771	48
Lc04303	Glucan synthase-like protein	11425448	363.223	4.79969	2.23e-17	96
Lc04303	Glucan synthase-like protein	11425448	363.223	3.42375	2.19e-09	144
Lc04315	Alpha/beta hydrolase family protein	11422042	21.6648	-2.09804	0.00124319	96
Lc04315	Alpha/beta hydrolase family protein	11422042	21.6648	-2.02781	0.00345336	144
Lc04317	Myb transcription factor	NA	21.1317	1.64566	0.00179701	96
Lc04317	Myb transcription factor	NA	21.1317	1.7861	0.000281661	144
Lc04352	Galactinol-raffinose galactosyltransferase	25485029	6.09297	-3.43832	0.0290565	144
Lc04368	Receptor-like kinase	25482259	2.84645	-3.3054	0.0420054	96
Lc04382	Polygalacturonase inhibitor	25483149	618.373	-7.57146	5.41e-96	48
Lc04382	Polygalacturonase inhibitor	25483149	618.373	-7.98242	2.16e-44	96
Lc04382	Polygalacturonase inhibitor	25483149	618.373	-6.38168	2.68e-57	144
Lc04386	Heavy metal transport/detoxification superfamily protein	25482481	4.51362	-4.91736	0.00523393	96
Lc04386	Heavy metal transport/detoxification superfamily protein	25482481	4.51362	-4.01761	0.0314531	144
Lc04448	Adenosine phosphate-isopentenyltransferase 4	11438228	2.1594	-3.49723	0.0493603	96
Lc04535	Uncharacterized protein	11415745	51.6028	-1.63543	0.0278908	48
Lc04535	Uncharacterized protein	11415745	51.6028	-1.891	0.000230041	96
Lc04535	Uncharacterized protein	11415745	51.6028	-2.12613	3.58e-05	144
Lc04590	Sieve element occlusion b	11431207	168.699	2.39581	0.0286889	48
Lc04590	Sieve element occlusion b	11431207	168.699	3.67885	0.000363577	96
Lc04590	Sieve element occlusion b	11431207	168.699	-3.7094	4.28e-05	144
Lc04624	LRR receptor-like kinase	11423109	459.355	1.77429	0.00765416	96
Lc04633	Cytochrome P450 family protein	25482730	16.324	-7.68747	6.28e-08	48
Lc04633	Cytochrome P450 family protein	25482730	16.324	-7.31153	2.26e-07	96
Lc04633	Cytochrome P450 family protein	25482730	16.324	-6.27165	1.85e-05	144
Lc04639	ATPase 3	11432677	2.73598	-5.05479	0.00259578	96
Lc04640	G1-like protein	25484251	38.7156	-3.93211	0.0247283	144
Lc04660	Macrophage erythroblast attacher	NA	4.27793	-4.76679	0.00671023	48
Lc04660	Macrophage erythroblast attacher	NA	4.27793	-4.58058	0.0044108	96
Lc04685	Auxin canalization protein	25485148	42.9076	1.30382	0.00294793	96
Lc04685	Auxin canalization protein	25485148	42.9076	1.8433	1.67e-05	144
Lc04701	Uncharacterized protein	25483945	34.0666	2.01678	0.00215363	96
Lc04704	Uncharacterized protein	11410237	185.669	-1.05073	0.00918214	144
Lc04717	Uncharacterized protein	NA	5.87747	-2.14769	0.0316083	48
Lc04738	Glutathione S-transferase, amino-terminal domain protein	NA	53.7999	2.7231	0.000140069	48
Lc04738	Glutathione S-transferase, amino-terminal domain protein	NA	53.7999	1.2451	0.0371143	96
Lc04738	Glutathione S-transferase, amino-terminal domain protein	NA	53.7999	1.6092	0.00524288	144
Lc04769	Stress-induced receptor-like kinase	25482331	75.3082	-1.73819	0.000288242	48
Lc04769	Stress-induced receptor-like kinase	25482331	75.3082	-2.09316	1.6e-07	96
Lc04769	Stress-induced receptor-like kinase	25482331	75.3082	-2.12324	3.74e-07	144
Lc04856	Uncharacterized protein	NA	28.555	-2.50991	0.00127239	144
Lc04875	MFS transporter	11429423	48.2232	-1.18783	0.0216289	96
Lc04875	MFS transporter	11429423	48.2232	-1.51677	0.00296204	144
Lc04921	Copper chaperone	NA	730.035	-1.16249	3.26e-08	96
Lc04921	Copper chaperone	NA	730.035	-1.01401	2.69e-06	144
Lc04928	Receptor-like Serine/Threonine-kinase plant	11422284	44.1384	2.24602	0.000219624	48
Lc04928	Receptor-like Serine/Threonine-kinase plant	11422284	44.1384	1.8823	0.000254402	96
Lc04928	Receptor-like Serine/Threonine-kinase plant	11422284	44.1384	1.66952	0.00207616	144
Lc04969	Cysteine proteinase superfamily protein	11429553	858.003	-1.48143	0.00090228	96
Lc04969	Cysteine proteinase superfamily protein	11429553	858.003	-1.36382	0.00309914	144
Lc05017	Glycosyl hydrolase family 10 protein	25481696	5.93579	2.18743	0.0253248	48
Lc05033	Uncharacterized protein	25482557	53.6712	1.78203	0.000212452	96
Lc05033	Uncharacterized protein	25482557	53.6712	1.71077	0.000171079	144
Lc05060	DUF688 family protein	25484979	21.4759	2.75157	0.0447033	96
Lc05063	3-oxoacyl-(Acyl carrier) synthase II	25484188	39.2182	1.37375	0.000199334	96
Lc05063	3-oxoacyl-(Acyl carrier) synthase II	25484188	39.2182	1.28367	0.000202669	144
Lc05073	Glutathione S-transferase tau	25484063	134.668	-6.90838	4.32e-24	48
Lc05073	Glutathione S-transferase tau	25484063	134.668	-8.62314	1.59e-20	96
Lc05073	Glutathione S-transferase tau	25484063	134.668	-9.64062	2.64e-13	144
Lc05085	Ubiquitin-protein ligase, putative	25498753	27.4293	-1.67281	0.0291032	48
Lc05085	Ubiquitin-protein ligase, putative	25498753	27.4293	-2.11906	0.00166691	144
Lc05129	Aldo/keto reductase family oxidoreductase	25485116	10.2108	4.11173	0.00757004	48
Lc05129	Aldo/keto reductase family oxidoreductase	25485116	10.2108	5.31729	5.74e-05	96
Lc05129	Aldo/keto reductase family oxidoreductase	25485116	10.2108	6.73781	4.48e-06	144
Lc05130	Early light-induced protein, chloroplastic (ELIP) (Precursor)	25485116	47.2379	1.35375	0.0298267	144
Lc05143	Nodulin MtN21/EamA-like transporter family protein	25482479	311.408	-1.69558	0.000445302	96
Lc05265	C-repeat binding factor 3	25497254	17.216	-1.2659	0.0149382	144
Lc05280	NAC transcription factor-like protein	NA	7.65647	-4.23387	0.0295612	48
Lc05356	Germin-like protein	25486501	2393.76	2.71566	4.45e-05	96
Lc05357	Pollen Ole e I family allergen	25495436	156.169	1.65728	1.21e-09	96
Lc05357	Pollen Ole e I family allergen	25495436	156.169	2.26618	2.24e-17	144
Lc05369	Dehydrin 2	25496855	8.74414	-4.87104	0.00211052	144
Lc05370	Dehydrin-1	25496855	253.011	-10.1402	2.02e-06	144
Lc05386	Cyclic nucleotide-gated ion channel-like protein	25487815	29.5989	2.55431	0.0348086	96
Lc05449	BZIP transcription factor	25495493	33.3569	-1.25519	0.00119695	144
Lc05485	Uncharacterized protein	NA	6.65058	2.37105	0.0316259	48
Lc05485	Uncharacterized protein	NA	6.65058	4.16342	0.0141092	96
Lc05485	Uncharacterized protein	NA	6.65058	3.18615	0.00652885	144
Lc05531	Uncharacterized protein	25487296	103.371	1.05084	0.0118121	96
Lc05531	Uncharacterized protein	25487296	103.371	1.09668	0.00992551	144
Lc05538	Cytochrome P450 monooxygenase	25487131	26.7683	-1.46618	0.00493415	96
Lc05541	Cyclic nucleotide-gated ion channel-like protein	11406879	31.821	-2.1955	3.35e-06	48
Lc05543	2-nonaprenyl-3-methyl-6-methoxy-1,4-benzoquinol hydroxylase	25487410	23.5359	1.12095	0.0459585	96
Lc05552	LRR receptor-like kinase	11412112	11.9678	-4.96382	0.000325199	96
Lc05552	LRR receptor-like kinase	11412112	11.9678	-3.56472	0.00468196	144
Lc05611	Peroxidase	11426602	723.719	1.13788	0.0164339	48
Lc05611	Peroxidase	11426602	723.719	1.99923	2.15e-07	96
Lc05611	Peroxidase	11426602	723.719	2.40604	2.3e-10	144
Lc05612	Peroxidase	11413831	3601.49	-1.16137	0.014441	96
Lc05659	Extracellular dermal glycoprotein	25480736	361.928	-1.329	0.00319111	48
Lc05659	Extracellular dermal glycoprotein	25480736	361.928	-3.26693	5.72e-12	96
Lc05659	Extracellular dermal glycoprotein	25480736	361.928	-3.63841	1.08e-16	144
Lc05679	Glycosyltransferase	25481472	910.235	1.44916	0.00967536	96
Lc05680	Ent-kaurenoic acid oxidase	25486344	115.173	-1.05859	0.00257057	48
Lc05680	Ent-kaurenoic acid oxidase	25486344	115.173	-1.05396	0.000202581	96
Lc05740	Peroxidase	11416048	143.538	-5.23042	0.00397109	144
Lc05746	Chitinase	25486441	46.3604	2.8485	1.66e-05	48
Lc05757	Uncharacterized protein	11408791	93.0443	-1.07764	0.0121532	144
Lc05776	GDSL-like lipase/acylhydrolase	25487485	7.49893	-3.50154	0.00884277	144
Lc05801	Phosphoethanolamine N-methyltransferase	11415048	256.822	2.36713	0.000111093	96
Lc05841	Cytochrome P450 family 72 protein	25486774	827.414	-1.10031	3.24e-06	96
Lc05858	Calcium-transporting ATPase	25488018	13.9426	1.83843	0.00674736	48
Lc05858	Calcium-transporting ATPase	25488018	13.9426	2.80211	1.56e-06	96
Lc05858	Calcium-transporting ATPase	25488018	13.9426	2.39045	3.05e-05	144
Lc05868	ABC transporter B family protein	25496962	44.5153	-2.65998	7.47e-12	96
Lc05868	ABC transporter B family protein	25496962	44.5153	-1.96881	1.62e-06	144
Lc05876	Methionyl-tRNA formyltransferase	25495075	186.627	1.02336	0.00158522	96
Lc05876	Methionyl-tRNA formyltransferase	25495075	186.627	1.0044	0.00196924	144
Lc05882	DUF1645 family protein	11421793	8.0191	-2.43905	0.00196034	96
Lc05882	DUF1645 family protein	11421793	8.0191	-2.61575	0.000678475	144
Lc05906	Oxidoreductase/transition metal ion-binding protein	11424653	16.0042	-1.42523	0.0174864	96
Lc05931	Low-temperature inducible protein	NA	3731.2	1.29417	0.0022628	96
Lc05932	Uncharacterized protein	11421172	41.1149	2.66442	0.0042649	96
Lc05951	Pleckstrin-like (PH) and lipid-binding START domain protein	25488283	28.7471	1.52456	0.00621615	144
Lc05957	Epoxide hydrolase-like protein	25487634	372.44	-1.26504	0.00201399	96
Lc05957	Epoxide hydrolase-like protein	25487634	372.44	-1.53257	0.000133305	144
Lc06015	Formin-like protein	11432043	19.9161	-2.33136	0.0001444	48
Lc06050	Uncharacterized protein	11408866	30.4569	-1.28776	0.00497234	48
Lc06050	Uncharacterized protein	11408866	30.4569	-2.90577	2.59e-10	96
Lc06050	Uncharacterized protein	11408866	30.4569	-2.59051	5.5e-09	144
Lc06054	Glycoside hydrolase family 1 protein	25486119	34.8766	2.16647	0.0222545	96
Lc06077	LRR receptor-like kinase family protein	11412940	100.859	1.97768	0.0170453	96
Lc06100	Cytokinin oxidase/dehydrogenase-like protein	11444937	30.911	-1.46339	0.00569792	48
Lc06110	RING-H2 finger protein ATL4J	25481372	36.6314	-1.80033	0.00152275	96
Lc06110	RING-H2 finger protein ATL4J	25481372	36.6314	-2.66372	8.6e-06	144
Lc06112	Major facilitator superfamily	11411992	251.093	-1.61289	1.16e-06	96
Lc06112	Major facilitator superfamily	11411992	251.093	-1.15629	0.00119402	144
Lc06142	Protein DETOXIFICATION	11422671	61.8987	1.10267	0.000370482	144
Lc06148	Glycosyltransferase	NA	18.2928	1.9922	0.00184443	96
Lc06148	Glycosyltransferase	NA	18.2928	2.20155	0.00054045	144
Lc06169	SAM domain (Sterile alpha motif) protein, putative	25488332	6.0401	-3.29235	0.0386453	96
Lc06169	SAM domain (Sterile alpha motif) protein, putative	25488332	6.0401	-1.96953	0.0490837	144
Lc06178	Putative uncharacterized protein	NA	30.5941	2.46785	6.9e-09	48
Lc06178	Putative uncharacterized protein	NA	30.5941	3.21818	1.11e-10	96
Lc06178	Putative uncharacterized protein	NA	30.5941	3.81574	3.75e-12	144
Lc06180	Extracellular dermal glycoprotein	25480736	1059.56	-1.59931	0.0288519	144
Lc06190	Short-chain alcohol dehydrogenase SAD-C	11407700	270.344	-3.26309	2.12e-09	144
Lc06192	Short-chain alcohol dehydrogenase SAD-C	11418955	21.162	-1.99649	0.0407593	144
Lc06247	Serinc-domain serine and sphingolipid biosynthesis protein	11437177	269.614	1.06763	0.0131487	96
Lc06257	Pathogen-inducible alpha-dioxygenase	25495215	1285.75	1.85746	0.00307811	48
Lc06257	Pathogen-inducible alpha-dioxygenase	25495215	1285.75	1.82008	0.00196034	96
Lc06257	Pathogen-inducible alpha-dioxygenase	25495215	1285.75	2.02505	0.000485968	144
Lc06296	Desiccation PCC13-like protein	11415970	100.812	-5.03292	0.0110107	96
Lc06296	Desiccation PCC13-like protein	11415970	100.812	-6.22872	0.00118639	144
Lc06322	F-box/RNI/FBD-like domain protein	25487138	41.0918	1.63057	0.00576861	48
Lc06325	Cysteine-rich receptor-kinase-like protein	25480148	47.7432	1.63912	0.00274606	96
Lc06325	Cysteine-rich receptor-kinase-like protein	25480148	47.7432	1.45654	0.010516	144
Lc06326	Hexosyltransferase	NA	47.3847	-3.0213	3.54e-15	48
Lc06326	Hexosyltransferase	NA	47.3847	-3.0704	3.76e-13	96
Lc06326	Hexosyltransferase	NA	47.3847	-2.70379	7.09e-10	144
Lc06335	Uncharacterized protein	11411858	2103.25	-1.73439	0.000814048	96
Lc06335	Uncharacterized protein	11411858	2103.25	-1.89421	0.000224938	144
Lc06344	Peroxidase	25480499	146.336	2.82558	7.58e-06	96
Lc06350	Transmembrane protein, putative	11445636	41.7936	1.31383	0.0385504	144
Lc06357	1-deoxy-D-xylulose-5-phosphate synthase	11438335	74.2121	-1.10687	0.00374771	48
Lc06357	1-deoxy-D-xylulose-5-phosphate synthase	11438335	74.2121	-1.41253	5.11e-05	96
Lc06357	1-deoxy-D-xylulose-5-phosphate synthase	11438335	74.2121	-1.09786	0.00237691	144
Lc06358	Ent-kaurene synthase	11446526	11.0032	-6.87874	2.1e-06	48
Lc06358	Ent-kaurene synthase	11446526	11.0032	-6.4667	6.08e-06	96
Lc06358	Ent-kaurene synthase	11446526	11.0032	-6.17231	2.02e-05	144
Lc06359	Ent-kaurene synthase	25486907	5.49197	-2.63461	0.0115208	48
Lc06359	Ent-kaurene synthase	25486907	5.49197	-3.7327	0.00981402	96
Lc06359	Ent-kaurene synthase	25486907	5.49197	-3.68199	0.00193567	144
Lc06422	Chlorophyll a/b-binding protein	11405314	5662.93	1.81813	0.00323321	96
Lc06422	Chlorophyll a/b-binding protein	11405314	5662.93	1.50525	0.0211619	144
Lc06440	Uncharacterized protein	11427632	134.496	-1.27118	0.0266383	48
Lc06509	Protein DETOXIFICATION	25495095	21.9046	1.51086	0.00670286	144
Lc06534	LRR receptor-like kinase	11444970	14.9824	1.04729	0.0378294	144
Lc06546	Peroxidase	11415635	182.042	-1.68532	0.0272485	48
Lc06546	Peroxidase	11415635	182.042	-5.23332	1.52e-18	96
Lc06546	Peroxidase	11415635	182.042	-2.79684	6.08e-06	144
Lc06550	Germin-like protein	25486501	2426.26	3.62288	1.69e-07	96
Lc06550	Germin-like protein	25486501	2426.26	1.69727	0.0375551	144
Lc06569	Serine/threonine protein kinase	11442933	151.105	1.51648	0.00174603	96
Lc06604	Transmembrane protein, putative	25486555	138.859	-1.24554	0.00185866	96
Lc06604	Transmembrane protein, putative	25486555	138.859	-1.42214	0.000298482	144
Lc06609	Hydroxyproline-rich protein, putative	25495341	113.464	-1.18181	0.0128803	96
Lc06628	Chitinase / Hevein / PR-4 / Wheatwin2	25496830	33.706	2.82142	1.95e-05	48
Lc06628	Chitinase / Hevein / PR-4 / Wheatwin2	25496830	33.706	4.53847	2.59e-10	96
Lc06628	Chitinase / Hevein / PR-4 / Wheatwin2	25496830	33.706	5.51814	4.66e-10	144
Lc06761	Phototropic-responsive NPH3 family protein	11438864	14.9661	-2.2445	0.000788434	48
Lc06761	Phototropic-responsive NPH3 family protein	11438864	14.9661	-2.13165	8.91e-05	96
Lc06761	Phototropic-responsive NPH3 family protein	11438864	14.9661	-2.76459	7.79e-06	144
Lc06772	Epidermal patterning factor	25486977	9.5853	1.90121	0.0313199	96
Lc06785	Cytochrome P450 family protein	25495121	227.68	2.16685	0.000852497	48
Lc06785	Cytochrome P450 family protein	25495121	227.68	1.48947	0.0204995	96
Lc06785	Cytochrome P450 family protein	25495121	227.68	1.40237	0.0349729	144
Lc06877	Light-harvesting complex I chlorophyll A/B-binding protein	25495909	12060	1.17781	0.00849678	96
Lc06877	Light-harvesting complex I chlorophyll A/B-binding protein	25495909	12060	1.15986	0.0109592	144
Lc06924	Stem-specific TSJT1-like protein	11433878	5930.62	-2.35112	0.0002413	144
Lc06926	Stem-specific TSJT1-like protein	11420800	22.5428	-1.78217	0.0353627	96
Lc06926	Stem-specific TSJT1-like protein	11420800	22.5428	-2.71276	0.0017561	144
Lc06966	BHLH domain class transcription factor	11408870	24.7309	1.83435	9.5e-05	48
Lc06966	BHLH domain class transcription factor	11408870	24.7309	1.97891	1.54e-05	96
Lc06966	BHLH domain class transcription factor	11408870	24.7309	1.64337	0.000536542	144
Lc06981	Protein DETOXIFICATION	11411417	451.458	-2.07693	0.0407749	48
Lc07020	Fasciclin-like arabinogalactan protein	25487715	410.195	1.65113	0.00196876	96
Lc07022	MAP kinase kinase kinase	11416037	13.9778	1.64377	0.0477167	144
Lc07025	Small GTPase family RAB protein	11427184	84.0651	-1.0388	0.0151719	48
Lc07025	Small GTPase family RAB protein	11427184	84.0651	-1.5805	1.4e-05	96
Lc07025	Small GTPase family RAB protein	11427184	84.0651	-1.78044	2e-06	144
Lc07053	Flavin-binding monooxygenase-like protein	25481574	18.3922	1.02318	0.04353	48
Lc07062	FAD/NAD(P)-binding oxidoreductase family protein	11438247	189.864	-1.31166	4.03e-12	48
Lc07062	FAD/NAD(P)-binding oxidoreductase family protein	11438247	189.864	-2.69617	1.8e-52	96
Lc07062	FAD/NAD(P)-binding oxidoreductase family protein	11438247	189.864	-2.11293	1.88e-28	144
Lc07065	Seed linoleate 9S-lipoxygenase-2 (1.13.11.58) (Lipoxygenase-2)	11431430	35.7682	3.24772	1.58e-06	48
Lc07065	Seed linoleate 9S-lipoxygenase-2 (1.13.11.58) (Lipoxygenase-2)	11431430	35.7682	6.0955	1.25e-08	96
Lc07065	Seed linoleate 9S-lipoxygenase-2 (1.13.11.58) (Lipoxygenase-2)	11431430	35.7682	3.58302	5.64e-08	144
Lc07073	Cinnamoyl-CoA reductase	NA	13.1806	-2.18802	0.00633741	48
Lc07073	Cinnamoyl-CoA reductase	NA	13.1806	-1.86494	0.000514488	96
Lc07107	DUF946 family protein	25486985	144.259	-1.07755	4.24e-05	48
Lc07107	DUF946 family protein	25486985	144.259	-1.06695	0.000224938	144
Lc07125	Cytochrome P450 family protein	25495124	75.5006	1.44845	4.35e-06	48
Lc07150	hypothetical protein	25499498	8.7057	-2.02288	0.0439675	48
Lc07150	hypothetical protein	25499498	8.7057	-2.67554	0.00364783	96
Lc07150	hypothetical protein	25499498	8.7057	-2.27822	0.0418139	144
Lc07163	Knotted1-like class I homeodomain protein	25486232	42.666	-4.86319	0.00537599	144
Lc07172	23S rRNA (Uracil-5)-methyltransferase RumA	11441984	193.261	1.28118	0.000193072	96
Lc07172	23S rRNA (Uracil-5)-methyltransferase RumA	11441984	193.261	1.19832	0.000570022	144
Lc07179	Uncharacterized protein	25479548	34.478	2.0666	2.38e-05	48
Lc07179	Uncharacterized protein	25479548	34.478	1.65397	0.000886623	96
Lc07179	Uncharacterized protein	25479548	34.478	1.49203	0.00473136	144
Lc07184	PPR containing plant-like protein	11409652	102.709	1.14404	0.0048941	96
Lc07184	PPR containing plant-like protein	11409652	102.709	1.30616	0.00100493	144
Lc07245	Zinc finger, RING-type	11438347	26.2612	-1.20664	0.0053507	48
Lc07245	Zinc finger, RING-type	11438347	26.2612	-1.45902	0.000872824	96
Lc07245	Zinc finger, RING-type	11438347	26.2612	-1.6272	0.000365379	144
Lc07266	PPR containing plant-like protein	NA	36.4988	1.10962	0.00628516	144
Lc07325	4-hydroxy-4-methyl-2-oxoglutarate aldolase	11418846	183.431	1.2131	0.000229467	96
Lc07339	PAK-box/P21-Rho-binding domain Rho GTPase activating protein	11412913	39.5815	1.23419	0.00660638	144
Lc07343	Transmembrane protein	25483839	240.969	-1.30634	4.8e-05	48
Lc07343	Transmembrane protein	25483839	240.969	-1.39174	1.08e-05	96
Lc07347	Uncharacterized protein	25488003	61.1118	1.4365	7.88e-05	144
Lc07423	Uncharacterized protein	11430358	59.4326	1.39021	0.000325199	96
Lc07457	LRR receptor-like kinase family protein	11413853	49.0244	-1.82956	7.06e-06	96
Lc07457	LRR receptor-like kinase family protein	11413853	49.0244	-2.14541	7.56e-07	144
Lc07463	FAD-binding berberine family protein	11407647	182.506	1.96184	6.1e-06	48
Lc07463	FAD-binding berberine family protein	11407647	182.506	3.50466	2.72e-15	96
Lc07463	FAD-binding berberine family protein	11407647	182.506	2.19208	4.89e-07	144
Lc07464	DNA-3-methyladenine glycosylase I	11445011	510.123	2.49986	0.000118956	96
Lc07472	B-cell receptor-associated-like protein	11411413	13.8386	-1.76647	0.0169332	144
Lc07490	Stress responsive A/B barrel domain protein	25480363	493.944	1.1021	7.56e-05	96
Lc07533	DUF4378 domain protein	11427611	20.7736	1.54372	0.00783923	96
Lc07563	Seed biotin-containing protein SBP65 (Seed biotinylated protein of 65 kDa)	25487771	6.99093	-5.98474	0.0127157	144
Lc07584	Cytochrome P450 family protein	25495121	219.329	1.99946	1.58e-06	96
Lc07584	Cytochrome P450 family protein	25495121	219.329	1.54268	0.000142101	144
Lc07593	Uncharacterized protein	25487892	9.20822	-4.54951	0.00127653	48
Lc07593	Uncharacterized protein	25487892	9.20822	-2.36861	0.00118672	96
Lc07593	Uncharacterized protein	25487892	9.20822	-2.49587	0.000224938	144
Lc07646	Polyadenylate-binding protein	25485028	2.41504	3.62841	0.0258397	48
Lc07659	F-box protein interaction domain protein	25483667	79.8598	-1.13628	0.00469749	48
Lc07659	F-box protein interaction domain protein	25483667	79.8598	-1.04155	0.00532037	96
Lc07659	F-box protein interaction domain protein	25483667	79.8598	-1.05008	0.00632096	144
Lc07691	Leucine-rich receptor-like kinase family protein	25496975	418.628	-1.14323	0.000146575	96
Lc07713	Allene oxide cyclase 3, chloroplastic	25495597	479.401	1.15671	0.00163037	96
Lc07713	Allene oxide cyclase 3, chloroplastic	25495597	479.401	1.03464	0.00647971	144
Lc07722	Longifolia protein	25495358	113.124	2.705	0.00938274	96
Lc07744	Cytochrome P450 family protein	25495124	81.5859	-1.6418	0.0458818	48
Lc07753	Uncharacterized protein	NA	24.8692	-1.62204	0.00157398	48
Lc07804	Condensin complex subunit 2	11422638	24.421	1.70969	0.00174713	144
Lc07815	Auxin-induced protein-like protein	25487857	6.82788	5.63469	0.000916949	96
Lc07826	MYB-like transcription factor family protein	11442166	168.191	1.21799	0.00609953	96
Lc07826	MYB-like transcription factor family protein	11442166	168.191	1.01769	0.0302972	144
Lc07838	Ribosomal protein L7Ae/L30e/S12e/Gadd45 family protein	25479574	158.659	-1.04668	0.00613081	48
Lc07858	Pectate lyase	11408829	35.658	-1.70239	0.0445995	144
Lc07896	Uncharacterized protein	25496571	22578.9	1.02733	0.00509728	96
Lc07896	Uncharacterized protein	25496571	22578.9	1.05979	0.00406021	144
Lc07901	Myb transcription factor	11420045	62.0152	4.93024	0.0401068	96
Lc07971	Uncharacterized protein	NA	14.2614	3.76043	1.39e-08	48
Lc07971	Uncharacterized protein	NA	14.2614	6.5944	4.12e-06	96
Lc07971	Uncharacterized protein	NA	14.2614	6.58094	5.13e-06	144
Lc08031	Uncharacterized protein	11420974	102.89	1.86414	4.35e-08	96
Lc08031	Uncharacterized protein	11420974	102.89	1.93265	7.54e-09	144
Lc08040	Uncharacterized protein	11427632	56.3921	-1.68984	0.0419674	96
Lc08042	Uncharacterized protein	NA	577.903	-1.10655	0.00514721	96
Lc08042	Uncharacterized protein	NA	577.903	-1.20635	0.00207616	144
Lc08054	Disease-resistance response protein 49	11416844	65.0309	-1.46004	0.032136	96
Lc08102	Reticuline oxidase-like protein	25487455	10.2437	2.15197	0.0210584	96
Lc08102	Reticuline oxidase-like protein	25487455	10.2437	4.49307	9.12e-06	144
Lc08110	Multidrug resistance-associated protein ABC domain protein	25487988	57.5176	-1.94122	1.84e-05	48
Lc08140	hypothetical protein	11420634	667.525	2.57056	9.6e-06	96
Lc08140	hypothetical protein	11420634	667.525	1.63931	0.0109226	144
Lc08155	Light-harvesting complex I chlorophyll A/B-binding protein	11430346	5665.29	1.16217	0.00727053	96
Lc08155	Light-harvesting complex I chlorophyll A/B-binding protein	11430346	5665.29	1.02619	0.0230821	144
Lc08171	Alpha/beta-hydrolase superfamily protein	11418832	33.9776	-2.34633	9.06e-07	96
Lc08219	Heat shock-like protein, putative	11438125	72.5963	-1.1063	0.0400802	144
Lc08275	Autophagy-related protein	11431581	650.884	-1.09838	3.9e-06	96
Lc08344	Endo-1,3-1,4-beta-D-glucanase-like protein	11446877	49.582	2.25137	0.03619	96
Lc08354	Homeobox leucine zipper protein	25481301	7.95975	-4.79558	0.00812302	144
Lc08362	Uncharacterized protein	NA	115.557	2.86183	5.25e-05	96
Lc08409	Uncharacterized protein	11418677	15.524	1.34358	0.0261381	144
Lc08441	Uncharacterized protein	11420013	54.7577	1.0443	0.0140923	96
Lc08448	Uncharacterized protein	25497195	16.4652	1.90194	0.000549833	96
Lc08448	Uncharacterized protein	25497195	16.4652	1.53603	0.00343189	144
Lc08466	GA 20-oxidase	25497212	141.197	1.86108	0.0140105	144
Lc08501	Putative sodium-coupled neutral amino acid transporter 6	NA	41.4937	1.39104	0.00944951	144
Lc08503	Non-specific serine/threonine protein kinase	11427919	383.37	-1.03031	0.00121934	96
Lc08530	Transcriptional activator	25487528	32.9655	2.11535	0.000314824	96
Lc08530	Transcriptional activator	25487528	32.9655	2.38914	1.2e-05	144
Lc08561	LRR receptor-like kinase family protein	25479648	16.1378	1.72951	0.0155758	48
Lc08566	P21-Rho-binding domain protein	25495278	13.8051	1.58448	0.0164505	96
Lc08566	P21-Rho-binding domain protein	25495278	13.8051	1.67751	0.00990483	144
Lc08581	Putative glycerophosphoryl diester phosphodiesterase 3	NA	41.0472	2.39454	1.96e-09	48
Lc08581	Putative glycerophosphoryl diester phosphodiesterase 3	NA	41.0472	2.08635	6.87e-09	96
Lc08581	Putative glycerophosphoryl diester phosphodiesterase 3	NA	41.0472	2.56933	1.07e-11	144
Lc08623	HXXXD-type acyl-transferase family protein	25487567	25.6851	-8.36534	1.57e-09	48
Lc08623	HXXXD-type acyl-transferase family protein	25487567	25.6851	-8.43846	7.01e-10	96
Lc08623	HXXXD-type acyl-transferase family protein	25487567	25.6851	-8.30098	1.56e-09	144
Lc08684	Plant/F18G18-200 protein	11433574	1312.75	3.29629	9.72e-05	96
Lc08694	Expansin-like protein B1	25487639	100.932	2.30449	0.0408049	96
Lc08718	Cytochrome P450 family protein	25495122	2.04399	-5.21821	0.00947502	96
Lc08728	BPS1-like protein	11445558	6.97255	5.24421	0.00354425	48
Lc08728	BPS1-like protein	11445558	6.97255	2.22026	0.0192903	96
Lc08779	Pollen Ole e I family allergen	11408133	87.3828	2.98661	0.000687944	96
Lc08787	Uncharacterized protein	25495077	20.0068	-1.84776	0.00047672	48
Lc08810	Glycosyltransferase	25481122	162.056	1.20633	0.00190494	144
Lc08871	Uncharacterized protein	11440841	12.388	6.13881	3.07e-05	48
Lc08871	Uncharacterized protein	11440841	12.388	6.43022	5.76e-06	96
Lc08871	Uncharacterized protein	11440841	12.388	3.60385	6.44e-06	144
Lc08877	S-adenosylmethionine decarboxylase proenzyme	11437834	5.38071	-2.38768	0.00977272	48
Lc08877	S-adenosylmethionine decarboxylase proenzyme	11437834	5.38071	-4.24759	0.00998801	96
Lc08882	Pathogenesis-related thaumatin family protein	11430261	25.5292	2.01195	0.00265988	144
Lc08904	Helix loop helix DNA-binding domain protein	11446809	14.2081	2.08359	0.0339942	96
Lc08948	Pectinesterase	11442886	48.0357	1.02535	0.0215152	144
Lc08956	Uncharacterized protein	25486479	165.635	1.69672	0.000839129	96
Lc08956	Uncharacterized protein	25486479	165.635	1.37594	0.00875426	144
Lc08989	Uncharacterized protein	25487135	11.7842	-2.03923	0.041217	96
Lc09029	Nitrate excretion transporter 1	11412783	23.1063	2.47534	0.00114498	96
Lc09034	O-acyltransferase WSD1-like protein	25479740	329.979	1.69851	0.0019353	96
Lc09113	Protein DETOXIFICATION	25487319	52.6449	1.12262	0.00384743	48
Lc09113	Protein DETOXIFICATION	25487319	52.6449	1.24145	0.000306212	144
Lc09145	Armadillo/beta-catenin repeat protein	11434906	215.682	-1.1864	0.0145379	144
Lc09150	Heavy metal transport/detoxification domain protein	25486087	395.15	2.4882	9.86e-05	96
Lc09156	Cysteine-rich TM module stress tolerance protein	11409253	66.9162	-1.90122	1.28e-06	48
Lc09156	Cysteine-rich TM module stress tolerance protein	11409253	66.9162	-2.57963	5.87e-11	96
Lc09156	Cysteine-rich TM module stress tolerance protein	11409253	66.9162	-2.54426	1.2e-09	144
Lc09158	Uncharacterized protein	NA	168.99	1.27221	0.00111045	48
Lc09158	Uncharacterized protein	NA	168.99	1.59506	3.71e-06	96
Lc09158	Uncharacterized protein	NA	168.99	1.49337	1.75e-05	144
Lc09159	Uncharacterized protein	NA	95.3017	-5.82356	3.32e-24	48
Lc09159	Uncharacterized protein	NA	95.3017	-5.42397	3.41e-36	96
Lc09159	Uncharacterized protein	NA	95.3017	-6.39003	1.48e-29	144
Lc09167	RING zinc finger protein, putative	25486083	89.2259	-1.42049	2.75e-05	48
Lc09172	Integral membrane protein, putative	25485015	175.527	-10.67	1.96e-16	48
Lc09172	Integral membrane protein, putative	25485015	175.527	-7.73822	5.64e-22	96
Lc09172	Integral membrane protein, putative	25485015	175.527	-8.59533	4.36e-14	144
Lc09186	MLO-like protein	11407196	20.1925	1.84382	0.0482822	144
Lc09223	Dehydrin-1	25496855	486.258	-7.00919	6.39e-05	144
Lc09247	Chitinase	25486441	12.4873	3.63706	4.33e-07	48
Lc09259	Eukaryotic aspartyl protease family protein	25486091	187.314	-9.76235	5.86e-07	144
Lc09303	Uncharacterized protein	11434824	10.4111	-3.13568	0.000676377	96
Lc09303	Uncharacterized protein	11434824	10.4111	-3.15204	0.0167967	144
Lc09315	Endoribonuclease dicer-like protein	25483869	53.721	-1.19515	0.0052266	48
Lc09315	Endoribonuclease dicer-like protein	25483869	53.721	-1.60517	0.000172961	96
Lc09315	Endoribonuclease dicer-like protein	25483869	53.721	-1.71989	0.00017204	144
Lc09381	FAD-binding berberine family protein	25486318	73.7999	6.6474	6.2e-05	48
Lc09381	FAD-binding berberine family protein	25486318	73.7999	9.78342	9.83e-11	96
Lc09381	FAD-binding berberine family protein	25486318	73.7999	10.3704	6.37e-12	144
Lc09393	1-aminocyclopropane-1-carboxylate oxidase	11445019	628.445	-1.21727	0.00461402	48
Lc09407	Squamosa promoter-binding-like protein	11438830	174.873	-1.4601	0.00403953	96
Lc09407	Squamosa promoter-binding-like protein	11438830	174.873	-1.5228	0.00279139	144
Lc09423	DUF506 family protein	11410731	12.3006	-2.58544	0.0092655	96
Lc09423	DUF506 family protein	11410731	12.3006	-2.18209	0.0422239	144
Lc09441	Uncharacterized protein	11427095	639.965	-1.16323	0.00197448	144
Lc09468	Uncharacterized protein	11406417	2801.85	-1.57332	0.0152861	144
Lc09484	1-aminocyclopropane-1-carboxylate oxidase-like protein	NA	3.87478	2.97457	0.0316575	144
Lc09503	Glutathione S-transferase, amino-terminal domain protein	25487040	19.7607	6.17511	5.2e-05	48
Lc09503	Glutathione S-transferase, amino-terminal domain protein	25487040	19.7607	8.58137	6.48e-10	96
Lc09503	Glutathione S-transferase, amino-terminal domain protein	25487040	19.7607	7.51197	1.2e-07	144
Lc09504	Uncharacterized protein	25487040	594.167	1.22109	0.00425801	144
Lc09507	Gland-specific fatty acyl-CoA reductase	11425913	170.226	1.11988	0.0350562	48
Lc09507	Gland-specific fatty acyl-CoA reductase	11425913	170.226	1.44288	0.00202266	96
Lc09521	Short-chain dehydrogenase/reductase family protein	25486347	57.2475	1.01644	0.0136994	96
Lc09536	GDSL-like lipase/acylhydrolase	11443320	30.0223	2.94922	0.000747295	96
Lc09611	Alpha-1,4-glucan-protein synthase [UDP-forming]-like protein	25495425	11.9175	-4.81535	0.0285558	144
Lc09613	GATA type zinc finger transcription factor family protein	11439186	51.3433	2.80939	0.0101357	96
Lc09625	Pectinesterase	25496985	19.8132	1.7527	0.0190501	96
Lc09625	Pectinesterase	25496985	19.8132	1.66002	0.0193376	144
Lc09630	Chlorophyllase enzyme	11437154	142.022	2.14077	1.7e-06	96
Lc09630	Chlorophyllase enzyme	11437154	142.022	1.57481	0.000560034	144
Lc09636	Laccase	NA	18.6218	1.43017	0.0148966	48
Lc09649	Histone deacetylation protein Rxt3	11418356	45.5084	1.13528	0.0198161	144
Lc09695	Uncharacterized protein	25485965	42.1188	-1.05327	0.026724	96
Lc09730	Uncharacterized protein	25486143	9.05518	-2.05976	0.0040108	96
Lc09730	Uncharacterized protein	25486143	9.05518	-1.83831	0.0198467	144
Lc09750	Albumin-2 protein	11414068	6.49707	3.51351	3.58e-05	48
Lc09790	Xyloglucan endotransglucosylase/hydrolase	11446611	1725.03	-1.31958	0.00231538	96
Lc09806	Transmembrane protein, putative	11434147	159.064	1.00922	0.0157887	96
Lc09880	NAD(P)-binding rossmann-fold protein	25496525	199.579	3.44049	5.33e-19	48
Lc09880	NAD(P)-binding rossmann-fold protein	25496525	199.579	1.32099	8.53e-05	144
Lc09887	Multidrug resistance protein ABC transporter family protein	25488125	283.075	1.07946	0.0106025	96
Lc09908	Uncharacterized protein	NA	4.57737	-2.41392	0.0304439	96
Lc09909	Xyloglucan endotransglucosylase/hydrolase	11418068	25.0332	-2.26672	0.0111708	96
Lc09909	Xyloglucan endotransglucosylase/hydrolase	11418068	25.0332	-2.34579	0.0073484	144
Lc09976	Uncharacterized protein	25486788	20.2984	-1.60389	0.000509009	96
Lc09976	Uncharacterized protein	25486788	20.2984	-1.47907	0.00397109	144
Lc09993	Uncharacterized protein	25487575	136.867	-1.80525	1.46e-05	96
Lc09993	Uncharacterized protein	25487575	136.867	-2.40304	5.5e-09	144
Lc09995	Photosystem II biogenesis protein	25487573	1180.02	1.01044	0.00137854	96
Lc10007	P-loop nucleoside triphosphate hydrolase superfamily protein	25486235	298.528	1.18808	1.54e-11	144
Lc10025	Clathrin assembly protein	25481180	53.6345	1.06012	0.00207261	144
Lc10028	Bark storage-like protein	25497374	73.8225	3.43735	3.27e-17	48
Lc10028	Bark storage-like protein	25497374	73.8225	2.65238	2.89e-08	96
Lc10028	Bark storage-like protein	25497374	73.8225	2.75422	1.56e-09	144
Lc10050	RNA-dependent RNA polymerase family protein	11411705	30.8584	1.28994	0.0237533	48
Lc10050	RNA-dependent RNA polymerase family protein	11411705	30.8584	1.5808	0.00320506	96
Lc10050	RNA-dependent RNA polymerase family protein	11411705	30.8584	1.3843	0.0126004	144
Lc10098	Uncharacterized protein	25487597	73.6509	9.04364	1.04e-10	48
Lc10098	Uncharacterized protein	25487597	73.6509	7.53002	1.45e-07	96
Lc10098	Uncharacterized protein	25487597	73.6509	7.02976	1.45e-06	144
Lc10107	CAP, cysteine-rich secretory protein, antigen 5	11424228	7.69268	2.80534	0.000839129	96
Lc10107	CAP, cysteine-rich secretory protein, antigen 5	11424228	7.69268	1.98003	0.019717	144
Lc10125	Glycosyltransferase	11429241	267.33	1.6303	0.00116044	96
Lc10132	Putative heme oxygenase 1	25500514	2270.65	-1.07219	0.00021832	96
Lc10144	Cytochrome P450 family monooxygenase	11437817	159.254	-1.20489	0.0197323	96
Lc10144	Cytochrome P450 family monooxygenase	11437817	159.254	-1.35161	0.0095403	144
Lc10159	Uncharacterized protein	NA	76.9927	-1.12342	0.0034392	144
Lc10160	Cysteine-rich TM module stress tolerance protein	25482914	88.0664	-1.56411	0.00493415	96
Lc10160	Cysteine-rich TM module stress tolerance protein	25482914	88.0664	-2.98826	5.23e-09	144
Lc10179	Uncharacterized protein	NA	21.6299	-3.2285	1.59e-06	48
Lc10179	Uncharacterized protein	NA	21.6299	-3.41851	3.32e-09	96
Lc10179	Uncharacterized protein	NA	21.6299	-3.46912	9.2e-08	144
Lc10211	Plant invertase/pectin methylesterase inhibitor	11420312	2.04995	4.11826	0.0479774	96
Lc10228	NAD(P)H-quinone oxidoreductase subunit 1	25479313	133.33	1.41017	0.00088647	96
Lc10243	Uncharacterized protein	11408896	3.68023	4.37215	0.0101357	96
Lc10285	GDSL-like lipase/acylhydrolase	25486022	28.9406	1.54133	0.046089	48
Lc10290	GDSL-like lipase/acylhydrolase	25486022	15.3286	-1.43819	0.00492063	48
Lc10290	GDSL-like lipase/acylhydrolase	25486022	15.3286	-2.47593	0.00131242	96
Lc10290	GDSL-like lipase/acylhydrolase	25486022	15.3286	-2.22859	0.00119867	144
Lc10306	Uncharacterized protein	NA	52.261	1.38216	0.0486215	96
Lc10328	2OG-Fe(II) oxygenase family oxidoreductase	25487169	213.8	-2.265	3.73e-08	96
Lc10328	2OG-Fe(II) oxygenase family oxidoreductase	25487169	213.8	-1.92224	7.4e-06	144
Lc10352	Putative uncharacterized protein	NA	86.5381	-1.34875	0.000325199	96
Lc10352	Putative uncharacterized protein	NA	86.5381	-1.59862	2.04e-05	144
Lc10390	Double-stranded RNA-binding domain (DsRBD) containing protein, putative	25487964	17.9497	3.03334	9.53e-07	96
Lc10390	Double-stranded RNA-binding domain (DsRBD) containing protein, putative	25487964	17.9497	1.88389	0.000340701	144
Lc10401	DNA mismatch repair protein msh6	11436735	37.0282	-2.76027	2.54e-06	96
Lc10401	DNA mismatch repair protein msh6	11436735	37.0282	-2.05526	0.000255789	144
Lc10403	ARF guanine-nucleotide exchange factor GNOM protein	25495370	3.28854	-3.30414	0.0387955	144
Lc10409	2,3-diketo-5-methylthio-1-phosphopentane phosphatase	11431439	251.299	-1.51969	0.0329488	48
Lc10436	Protein disulfide-isomerase 5-3	11411006	10.1771	2.488	0.0149066	96
Lc10450	Functional resistance protein KR1, putative	25479669	4.89346	4.12316	0.00879402	96
Lc10454	Sugar porter (SP) family MFS transporter	11439996	8.93441	4.34681	0.00201529	48
Lc10454	Sugar porter (SP) family MFS transporter	11439996	8.93441	5.43747	0.000230041	96
Lc10454	Sugar porter (SP) family MFS transporter	11439996	8.93441	6.67078	2.87e-06	144
Lc10466	Thioredoxin	11405534	18.296	-2.01951	0.00257027	96
Lc10466	Thioredoxin	11405534	18.296	-2.20584	0.000696189	144
Lc10474	Nuclear transcription factor Y protein	25486265	9.98735	2.45036	0.00208115	96
Lc10474	Nuclear transcription factor Y protein	25486265	9.98735	1.86997	0.00999909	144
Lc10487	2OG-Fe(II) oxygenase family oxidoreductase	11410782	58.6835	-1.15985	0.0389442	48
Lc10487	2OG-Fe(II) oxygenase family oxidoreductase	11410782	58.6835	-1.45618	0.000717182	96
Lc10487	2OG-Fe(II) oxygenase family oxidoreductase	11410782	58.6835	-1.64212	0.000259834	144
Lc10501	Kunitz type trypsin inhibitor / Alpha-fucosidase	11442995	114.597	2.49865	0.000853251	96
Lc10502	Kunitz-type trypsin inhibitor-like 2 protein (Protease inhibitor from pea 2) (Precursor)	11446693	768.742	2.23949	0.00475734	96
Lc10626	Transmembrane protein, putative	11408898	35.4339	1.2668	0.0290945	96
Lc10660	Uncharacterized protein	11416190	51.4669	1.44595	0.0294048	96
Lc10746	Auxin conjugate hydrolase	11416100	52.6394	1.89648	1.32e-07	48
Lc10746	Auxin conjugate hydrolase	11416100	52.6394	1.78317	1.18e-07	96
Lc10746	Auxin conjugate hydrolase	11416100	52.6394	1.85597	3.64e-08	144
Lc10749	Peptidyl-prolyl cis-trans isomerase	11422168	31.9455	1.30856	0.0125476	48
Lc10749	Peptidyl-prolyl cis-trans isomerase	11422168	31.9455	2.39051	1.46e-07	96
Lc10749	Peptidyl-prolyl cis-trans isomerase	11422168	31.9455	2.31407	1.57e-07	144
Lc10753	Transmembrane protein, putative	NA	127.876	1.08892	0.00121865	96
Lc10753	Transmembrane protein, putative	NA	127.876	1.42243	1.17e-05	144
Lc10757	Major intrinsic protein (MIP) family transporter	11428968	17.1508	1.73904	0.0426795	96
Lc10757	Major intrinsic protein (MIP) family transporter	11428968	17.1508	1.31108	0.0477948	144
Lc10801	hypothetical protein	11414858	154.479	-1.05344	0.0444324	48
Lc10803	NBS-LRR type disease resistance protein	11414858	115.391	-1.77961	0.0091233	48
Lc10803	NBS-LRR type disease resistance protein	11414858	115.391	-1.3357	0.0433746	96
Lc10803	NBS-LRR type disease resistance protein	11414858	115.391	-1.57105	0.0163023	144
Lc10827	Uncharacterized protein	11428649	19.0737	1.20848	0.0322006	144
Lc10848	Polyketide cyclase/dehydrase and lipid transporter	NA	65.7376	-1.7228	0.00932159	144
Lc10857	Glycoside hydrolase family 5 protein	11422986	36.4127	-3.79913	1.81e-13	48
Lc10857	Glycoside hydrolase family 5 protein	11422986	36.4127	-2.59361	3.81e-08	96
Lc10857	Glycoside hydrolase family 5 protein	11422986	36.4127	-3.20582	1.42e-09	144
Lc10888	Protein UNIFOLIATA	11425571	3.88607	4.62648	0.0387011	96
Lc10891	Uncharacterized protein	11422791	74.1919	-4.42392	1.96e-16	48
Lc10891	Uncharacterized protein	11422791	74.1919	-6.08953	6.76e-25	96
Lc10891	Uncharacterized protein	11422791	74.1919	-6.54708	2.81e-22	144
Lc10893	Transmembrane protein, putative	25489283	85.451	1.06615	0.0113508	96
Lc10893	Transmembrane protein, putative	25489283	85.451	1.01953	0.0164198	144
Lc10899	Glycosyltransferase	25491117	8758.49	-1.83776	0.0117196	96
Lc10899	Glycosyltransferase	25491117	8758.49	-1.63143	0.0322299	144
Lc10920	GATA transcription factor, putative	11432019	9.75404	2.35688	0.0261344	96
Lc10935	Cytokinin oxidase	11415465	10.6191	-2.22358	0.0066179	48
Lc10988	LRR receptor-like kinase family protein	11439607	125.146	1.04988	0.0332699	96
Lc11023	Uncharacterized protein	11431968	41.6154	-1.05601	0.00631491	48
Lc11023	Uncharacterized protein	11431968	41.6154	-2.59507	5.76e-06	96
Lc11023	Uncharacterized protein	11431968	41.6154	-1.88614	0.00100151	144
Lc11115	Carboxy-terminal domain cyclin	25489960	20.848	2.13489	0.000754368	96
Lc11245	LRR and NB-ARC domain disease resistance protein	25482844	28.849	1.32627	0.0239001	96
Lc11260	Boron transporter-like protein	NA	23.4829	1.02429	0.0365999	96
Lc11260	Boron transporter-like protein	NA	23.4829	1.57963	0.000606912	144
Lc11261	Cytochrome P450 family fatty acid hydroperoxide lyase	25490164	13.9981	2.30473	0.0129822	48
Lc11344	Kunitz type trypsin inhibitor	25490027	631.411	2.81865	0.000581	96
Lc11392	Uncharacterized protein	25480432	53.8829	-2.60184	1.91e-16	48
Lc11392	Uncharacterized protein	25480432	53.8829	-2.53528	1.18e-18	96
Lc11392	Uncharacterized protein	25480432	53.8829	-2.27604	1.63e-12	144
Lc11437	SAUR-like auxin-responsive family protein	11442478	2.37872	-4.5836	0.0414042	48
Lc11493	Kinesin-like protein	11433374	13.2444	2.53396	0.00161862	96
Lc11498	Cytochrome P450 family protein	25491085	3.39142	4.60708	0.022099	96
Lc11513	Uncharacterized protein	25490390	24.5652	1.21254	0.0180962	96
Lc11513	Uncharacterized protein	25490390	24.5652	1.35197	0.0149813	144
Lc11522	Multi-copper oxidase-like protein	25490285	923.074	2.06666	0.00844915	96
Lc11552	2-oxoisovalerate dehydrogenase subunit alpha	25489740	68.1394	-2.2899	0.0113578	96
Lc11552	2-oxoisovalerate dehydrogenase subunit alpha	25489740	68.1394	-3.54614	2.52e-05	144
Lc11626	Sec14 cytosolic factor	NA	37.1382	-2.79155	3.21e-09	48
Lc11626	Sec14 cytosolic factor	NA	37.1382	-2.3754	2.69e-09	96
Lc11626	Sec14 cytosolic factor	NA	37.1382	-2.11687	4.25e-07	144
Lc11643	Uncharacterized protein	25489764	17.122	1.77561	0.046174	96
Lc11656	Cysteine proteinase	11405335	179.877	-2.3654	1.71e-07	144
Lc11702	Transmembrane protein, putative	11428364	31.8452	-1.58751	0.0250909	144
Lc11704	Transmembrane protein, putative	11431053	9.81157	-2.36882	0.0239884	48
Lc11709	Transmembrane protein, putative	25488754	4.93204	4.38071	0.0214779	96
Lc11715	Glycerophosphoryl diester phosphodiesterase family protein	11445320	386.026	1.30757	1.56e-05	96
Lc11730	PLAC8 family protein	11413809	25.2484	1.06398	0.0320307	144
Lc11776	Kinase family protein	25489891	112.285	1.09357	0.0122844	96
Lc11798	Specific tissue protein	11405289	23.0555	-3.90929	1.01e-05	48
Lc11798	Specific tissue protein	11405289	23.0555	-2.8942	0.0353078	144
Lc11841	Adenine phosphoribosyltransferase-like protein	11436051	145.076	-1.0543	0.0490477	48
Lc11841	Adenine phosphoribosyltransferase-like protein	11436051	145.076	-1.08652	0.0146263	144
Lc11879	Smg-4/UPF3 family protein	NA	14.519	2.59398	3.18e-06	96
Lc11879	Smg-4/UPF3 family protein	NA	14.519	2.27999	6.87e-05	144
Lc11881	Uncharacterized protein	NA	16.58	-7.17823	5.8e-07	48
Lc11881	Uncharacterized protein	NA	16.58	-5.94192	1.8e-06	96
Lc11881	Uncharacterized protein	NA	16.58	-6.06689	1.1e-06	144
Lc11916	Cysteine proteinase inhibitor	11436313	25.5082	-1.86106	0.0064929	144
Lc11927	Heavy metal transport/detoxification superfamily protein	11433789	12.038	3.85846	0.0210584	96
Lc11971	Uncharacterized protein	11418421	127.912	1.21712	8.03e-06	48
Lc11971	Uncharacterized protein	11418421	127.912	2.02176	1.39e-15	96
Lc11971	Uncharacterized protein	11418421	127.912	2.31356	4.46e-18	144
Lc11973	Uncharacterized protein	11443752	16.7655	1.63769	0.0345707	96
Lc12004	Alpha-L-arabinofuranosidase	NA	36.8934	-1.81479	0.000128743	48
Lc12004	Alpha-L-arabinofuranosidase	NA	36.8934	-2.05277	8.1e-06	96
Lc12004	Alpha-L-arabinofuranosidase	NA	36.8934	-1.25774	0.0110186	144
Lc12027	Enod93 protein	25490150	4.32803	5.84303	0.0033336	96
Lc12027	Enod93 protein	25490150	4.32803	5.65953	0.00588546	144
Lc12036	Acetolactate synthase	11407998	572.271	1.14466	0.00012888	96
Lc12052	2-oxoisovalerate dehydrogenase E1 component, alpha subunit	11424992	486.543	-1.0426	0.000172831	96
Lc12056	COBRA-like protein 2	11421543	158.065	3.7898	1.34e-19	96
Lc12056	COBRA-like protein 2	11421543	158.065	2.12593	5.87e-08	144
Lc12078	B3 domain-containing protein	11442747	3.15156	-4.95133	0.00818762	144
Lc12088	Transmembrane amino acid transporter family protein	25489380	28.9715	1.17732	0.0458788	96
Lc12121	Uncharacterized protein	NA	11.3149	1.8708	0.00124409	96
Lc12121	Uncharacterized protein	NA	11.3149	1.48379	0.020239	144
Lc12137	Plant invertase/pectin methylesterase inhibitor	11418931	22.2745	1.7565	0.00509728	96
Lc12137	Plant invertase/pectin methylesterase inhibitor	11418931	22.2745	2.24282	0.000153703	144
Lc12173	Glycosyltransferase	25481472	815.254	2.69512	0.00319238	48
Lc12207	Cytochrome P450 family 71 protein	11419548	3.28506	-3.35736	0.00672609	96
Lc12276	Lipid transfer protein	11432458	2227.15	1.97647	4.19e-06	96
Lc12276	Lipid transfer protein	11432458	2227.15	1.37014	0.0033093	144
Lc12277	Calcium-dependent ARF-type GTPase activating family protein	11424187	72.1964	1.68922	4.1e-07	96
Lc12277	Calcium-dependent ARF-type GTPase activating family protein	11424187	72.1964	1.38363	0.000113305	144
Lc12364	Aspartic proteinase nepenthesin-like protein	25482834	830.801	3.96052	0.00163293	96
Lc12402	Stay Green Like	25489732	321.447	1.03921	4.29e-05	96
Lc12402	Stay Green Like	25489732	321.447	1.16728	2.38e-06	144
Lc12414	Gibberellin 20-oxidase	11424005	36.7902	-2.86392	3.48e-07	48
Lc12414	Gibberellin 20-oxidase	11424005	36.7902	-1.93305	0.00318213	96
Lc12414	Gibberellin 20-oxidase	11424005	36.7902	-2.05086	0.00401494	144
Lc12418	Lipid transfer protein	11432458	32.9163	-2.35151	0.0100661	144
Lc12426	Molybdate transporter 1-like protein	11433024	35.5725	2.0456	1.59e-05	96
Lc12426	Molybdate transporter 1-like protein	11433024	35.5725	2.00182	3.69e-05	144
Lc12430	Bidirectional sugar transporter	11414337	5.9247	-2.65505	0.0293312	144
Lc12433	Cryptochrome, DASH family protein	11427347	53.6501	1.20942	0.00102917	144
Lc12505	SPFH/band 7/PHB domain membrane-associated family protein	11435086	89.259	-1.45782	0.0159819	96
Lc12505	SPFH/band 7/PHB domain membrane-associated family protein	11435086	89.259	-1.28937	0.0470035	144
Lc12510	HXXXD-type acyl-transferase family protein	11429851	32.1113	-1.19206	0.0142595	96
Lc12517	Adenine nucleotide alpha hydrolase superfamily protein	11421531	217.452	-1.07766	0.00842342	96
Lc12539	UDP-glucosyltransferase family protein	25487543	71.345	1.70821	0.00970167	96
Lc12550	Response to low sulfur protein, putative	11424580	101.149	1.42086	0.00573484	96
Lc12572	Putative uncharacterized protein	11434231	786.072	3.94509	5.86e-07	96
Lc12591	Transcription factor bHLH122-like protein	25488755	611.751	-1.29197	0.0105203	144
Lc12626	IQ calmodulin-binding motif protein	11414346	168.717	1.71006	0.000264507	96
Lc12626	IQ calmodulin-binding motif protein	11414346	168.717	1.27358	0.00972951	144
Lc12642	Pectinesterase	NA	26.4389	1.52009	0.0331798	144
Lc12673	Aldehyde dehydrogenase	11411505	263.93	-1.21545	0.0413409	144
Lc12695	ATP-dependent Clp protease	11434548	1965.46	-1.22631	0.00414247	96
Lc12695	ATP-dependent Clp protease	11434548	1965.46	-1.23895	0.004143	144
Lc12698	Uncharacterized protein	NA	105.491	-1.11291	0.0384952	144
Lc12721	TIFY-like protein	11442268	109.689	1.25965	2.69e-07	96
Lc12721	TIFY-like protein	11442268	109.689	1.2187	9.47e-07	144
Lc12724	EF hand calcium-binding family protein	25489270	244.422	1.19217	0.00142289	96
Lc12745	Salicylic acid carboxyl methyltransferase	25491087	20.1036	2.18056	0.000621617	96
Lc12745	Salicylic acid carboxyl methyltransferase	25491087	20.1036	1.72216	0.00709229	144
Lc12746	DUF3411 domain protein	25488788	10.209	5.62059	0.000523793	48
Lc12746	DUF3411 domain protein	25488788	10.209	7.40874	2.94e-07	96
Lc12746	DUF3411 domain protein	25488788	10.209	5.48522	3.67e-05	144
Lc12750	Cytochrome P450 family protein	11428221	102.459	1.00072	0.0448551	96
Lc12750	Cytochrome P450 family protein	11428221	102.459	1.0102	0.0251323	144
Lc12762	Carboxy-terminal domain cyclin	11431822	63.3232	-1.79181	0.000831487	96
Lc12762	Carboxy-terminal domain cyclin	11431822	63.3232	-1.27483	0.0255583	144
Lc12859	Glycosyl hydrolase family 10 protein	11417255	46.3977	2.76448	4.27e-08	96
Lc12859	Glycosyl hydrolase family 10 protein	11417255	46.3977	1.43587	0.00296524	144
Lc12864	RING-H2 zinc finger protein	11420711	69.5144	-1.02643	0.00236834	96
Lc12876	Long-chain acyl-CoA synthetase	11419002	435.656	1.27225	0.0298972	96
Lc12931	Pectinesterase	11440079	2199.51	1.25028	0.0118421	48
Lc12931	Pectinesterase	11440079	2199.51	1.44237	0.00119695	144
Lc12942	HXXXD-type acyl-transferase family protein	11432319	392.386	-1.37736	0.00492795	96
Lc12942	HXXXD-type acyl-transferase family protein	11432319	392.386	-1.27037	0.0126004	144
Lc12944	HXXXD-type acyl-transferase family protein	11429851	26.4577	1.22453	0.0429498	48
Lc12944	HXXXD-type acyl-transferase family protein	11429851	26.4577	1.37552	0.0154079	144
Lc12962	Cystathionine beta-lyase/cystathionine gamma-synthase	11435964	79.9887	1.27802	0.0486384	96
Lc12962	Cystathionine beta-lyase/cystathionine gamma-synthase	11435964	79.9887	1.28763	0.0394913	144
Lc12970	Uncharacterized protein	25488963	82.5968	-1.81182	0.000512183	96
Lc12970	Uncharacterized protein	25488963	82.5968	-1.19185	0.00974552	144
Lc12975	NAD(P)H dehydrogenase B2	25490909	278.054	1.18955	0.00143463	96
Lc12975	NAD(P)H dehydrogenase B2	25490909	278.054	1.26072	0.000653131	144
Lc12983	Glutamate receptor 3.2	25490018	42.0159	-2.24453	3.93e-08	48
Lc12983	Glutamate receptor 3.2	25490018	42.0159	-1.92067	2.49e-07	96
Lc12983	Glutamate receptor 3.2	25490018	42.0159	-1.78654	1.07e-05	144
Lc12984	Glutamate receptor 3.2	25490018	262.954	1.04964	1.65e-05	144
Lc12995	Cytochrome C biogenesis protein ccsA, putative	25480643	6.87777	2.45105	0.00212094	144
Lc13040	Anthranilate synthase alpha 1	11422605	120.331	1.7952	5.52e-05	96
Lc13040	Anthranilate synthase alpha 1	11422605	120.331	1.62737	0.000239743	144
Lc13063	Sulfite exporter TauE/SafE family protein	25490062	559.517	-1.10589	0.00222663	96
Lc13063	Sulfite exporter TauE/SafE family protein	25490062	559.517	-1.04349	0.00510636	144
Lc13071	E3 ubiquitin-protein ligase ATL23-like protein	11432144	6.0319	2.34059	0.0300762	96
Lc13103	Dehydration-responsive RD22-like protein	11423363	12.0733	-4.79607	0.00783777	96
Lc13103	Dehydration-responsive RD22-like protein	11423363	12.0733	-5.66661	0.000973833	144
Lc13134	Salt tolerance-like protein	11420444	8.4162	-1.94156	0.01129	48
Lc13142	Adenine nucleotide alpha hydrolase superfamily protein	11418006	74.0715	1.41562	0.0337938	96
Lc13173	Alpha-L-arabinofuranosidase 1	NA	14.9141	7.14907	7.02e-07	48
Lc13173	Alpha-L-arabinofuranosidase 1	NA	14.9141	5.70951	0.000112149	96
Lc13173	Alpha-L-arabinofuranosidase 1	NA	14.9141	6.67131	3.95e-06	144
Lc13211	Cellulose synthase-like protein D3	25479564	729.762	1.84951	7.64e-05	96
Lc13211	Cellulose synthase-like protein D3	25479564	729.762	1.55968	0.00136434	144
Lc13214	Cytochrome P450 family fatty acid hydroperoxide lyase	NA	2640.56	-1.7551	0.0010243	96
Lc13214	Cytochrome P450 family fatty acid hydroperoxide lyase	NA	2640.56	-1.86631	0.000458024	144
Lc13267	Peptide methionine sulfoxide reductase family protein	25482231	185.37	-1.22391	0.00425352	144
Lc13274	SAUR-like auxin-responsive family protein	25490090	21.3455	-1.19073	0.0449381	48
Lc13282	Putative uncharacterized protein	11442478	43.5727	-1.54565	2.39e-05	48
Lc13282	Putative uncharacterized protein	11442478	43.5727	-1.10567	0.00303229	96
Lc13282	Putative uncharacterized protein	11442478	43.5727	-1.19717	0.00400904	144
Lc13285	SAUR-like auxin-responsive family protein	NA	29.174	-1.56339	0.00602638	48
Lc13302	Uncharacterized protein	NA	888.809	-1.4222	0.000620811	48
Lc13302	Uncharacterized protein	NA	888.809	-1.46664	0.00018813	96
Lc13302	Uncharacterized protein	NA	888.809	-1.31117	0.00119703	144
Lc13310	DUF3411 domain protein	25488788	6.09992	2.10968	0.0143264	96
Lc13310	DUF3411 domain protein	25488788	6.09992	2.00563	0.020253	144
Lc13332	PPPDE thiol peptidase family protein, putative	11433509	110.122	1.12972	0.000192225	96
Lc13339	GDSL-like lipase/acylhydrolase	25490409	12.8527	2.00617	0.0338147	96
Lc13392	Lipase	25489930	21.3501	2.72754	0.00179203	96
Lc13399	Glycoside hydrolase family 18 protein	25490139	1484.41	-1.40781	0.00726804	96
Lc13428	Meiosis chromosome segregation family protein	11431161	44.8918	1.70744	0.00126667	96
Lc13428	Meiosis chromosome segregation family protein	11431161	44.8918	1.66752	0.00110105	144
Lc13549	ATRAD3-like protein	11411267	28.9328	3.51255	4.28e-06	96
Lc13549	ATRAD3-like protein	11411267	28.9328	1.49488	0.0328576	144
Lc13597	Uncharacterized protein	11420890	4.30125	-4.14062	0.0402984	48
Lc13600	Uncharacterized protein	11442306	86.7785	-1.37617	0.0179183	96
Lc13622	Ethylene response factor	11435980	81.5471	2.21151	0.000175663	96
Lc13640	Flavonoid hydroxylase	25488708	361.535	1.3492	0.031873	48
Lc13646	C3HC4-type RING zinc finger protein	11408932	21.2966	-1.74712	0.0153029	144
Lc13661	Replication factor C subunit, putative	11429308	156.299	-1.68052	0.00139501	48
Lc13661	Replication factor C subunit, putative	11429308	156.299	-3.05785	2.4e-11	96
Lc13661	Replication factor C subunit, putative	11429308	156.299	-2.91219	7.09e-10	144
Lc13702	Monomeric form sarcosine oxidase	11442282	17.7864	1.79301	0.000313763	48
Lc13702	Monomeric form sarcosine oxidase	11442282	17.7864	3.51359	3.8e-05	96
Lc13702	Monomeric form sarcosine oxidase	11442282	17.7864	3.11496	1.17e-06	144
Lc13711	Multidrug resistance protein ABC transporter family protein	25488556	824.191	1.21907	0.0253241	48
Lc13711	Multidrug resistance protein ABC transporter family protein	25488556	824.191	1.60759	0.000369048	144
Lc13714	Homeobox associated leucine zipper protein	11433908	270.774	-1.01513	0.0453132	144
Lc13725	DUF247 domain protein	25479731	24.6199	2.59105	2e-07	48
Lc13725	DUF247 domain protein	25479731	24.6199	3.5506	0.000384665	96
Lc13725	DUF247 domain protein	25479731	24.6199	1.87914	0.00739713	144
Lc13789	Expansin A10	25489833	1277.92	1.26532	0.0231915	96
Lc13791	Uncharacterized protein	25489836	117.21	1.06642	0.0128882	144
Lc13833	Plant invertase/pectin methylesterase inhibitor	NA	4.77588	5.54599	0.00177393	96
Lc13857	Patellin-3 protein	25489885	308.754	1.56649	0.000403874	96
Lc13859	Folate/biopterin transporter	11417814	111.988	1.37801	0.0320202	96
Lc13859	Folate/biopterin transporter	11417814	111.988	1.72257	0.00632277	144
Lc13866	hypothetical protein	25489547	29.7022	-1.07026	0.0388066	144
Lc14000	Alpha/beta-hydrolase superfamily protein	11432742	340.614	1.77574	2.55e-26	48
Lc14000	Alpha/beta-hydrolase superfamily protein	11432742	340.614	1.51404	6.02e-21	96
Lc14000	Alpha/beta-hydrolase superfamily protein	11432742	340.614	1.99389	4.49e-34	144
Lc14174	NAC transcription factor-like protein	11420727	43.466	-1.31265	0.00226089	48
Lc14174	NAC transcription factor-like protein	11420727	43.466	-2.63144	4.78e-07	96
Lc14174	NAC transcription factor-like protein	11420727	43.466	-3.13018	3.78e-07	144
Lc14224	CCT motif protein	11446456	187.998	-1.14183	2.42e-06	96
Lc14238	Uncharacterized protein	25490103	42.0727	-1.82075	0.0156498	144
Lc14242	Putative peptide transporter	NA	9.99278	-3.85679	1.46e-07	48
Lc14242	Putative peptide transporter	NA	9.99278	-5.08489	0.00127971	144
Lc14270	Transcription factor	11431804	57.0898	-1.14643	0.00471457	96
Lc14361	14 kDa proline-rich protein DC2.15, putative	11432458	401.602	1.46008	0.000260186	96
Lc14361	14 kDa proline-rich protein DC2.15, putative	11432458	401.602	1.0185	0.0185699	144
Lc14362	Patatin	11421429	144.425	-1.04875	0.0371587	48
Lc14362	Patatin	11421429	144.425	-3.2959	4.31e-19	96
Lc14362	Patatin	11421429	144.425	-3.70937	7.73e-23	144
Lc14380	Nodulin MtN21/EamA-like transporter family protein	11408344	22.9399	-2.23113	0.000796876	144
Lc14406	Glucan endo-1,3-beta-glucosidase-like protein	11421546	184.132	1.79455	1.27e-06	96
Lc14454	Polygalacturonase non-catalytic protein	11442190	102.44	2.09016	0.041217	96
Lc14473	Drug resistance transporter-like ABC domain protein	11418462	12.3807	1.49502	0.0394904	48
Lc14486	Cytokinin riboside 5'-monophosphate phosphoribohydrolase	11437378	61.6612	-1.289	3.5e-06	96
Lc14486	Cytokinin riboside 5'-monophosphate phosphoribohydrolase	11437378	61.6612	-1.66856	4.58e-08	144
Lc14562	Uncharacterized protein	NA	5.41758	3.75013	0.0022258	96
Lc14563	Blue copper protein (Precursor)	11421302	448.626	1.00432	0.0135437	144
Lc14605	LRP1 carboxy-terminal domain protein	11420597	26.8358	1.21306	0.0397402	48
Lc14605	LRP1 carboxy-terminal domain protein	11420597	26.8358	1.4246	0.0107478	96
Lc14621	Sucrose-phosphate synthase family protein	11405889	16.5126	3.87787	1.09e-09	48
Lc14621	Sucrose-phosphate synthase family protein	11405889	16.5126	3.22809	0.000312989	96
Lc14621	Sucrose-phosphate synthase family protein	11405889	16.5126	2.97804	0.000174021	144
Lc14688	Uncharacterized protein	11424388	230.747	-1.26625	0.00181128	144
Lc14720	hypothetical protein	NA	2.63062	4.02338	0.0491796	144
Lc14739	Transferring glycosyl group transferase	25489341	62.1192	1.02545	0.0206792	96
Lc14783	Transmembrane amino acid transporter family protein	11436115	73.3299	1.55476	0.00155088	96
Lc14783	Transmembrane amino acid transporter family protein	11436115	73.3299	1.68275	0.000775077	144
Lc14841	Plant/F17O14-7 protein	11426557	39.9003	1.37831	0.0464045	96
Lc14846	LRR receptor-like kinase	25486324	31.7535	-3.67818	9.31e-06	48
Lc14846	LRR receptor-like kinase	25486324	31.7535	-3.21076	0.00011108	96
Lc14846	LRR receptor-like kinase	25486324	31.7535	-5.15586	6.26e-07	144
Lc14881	T1.3 protein	11407665	651.684	2.05675	5.3e-06	48
Lc14887	DUF868 family protein	11434562	27.7328	-1.63832	0.000292852	96
Lc14887	DUF868 family protein	11434562	27.7328	-1.12405	0.022813	144
Lc14915	Polygalacturonase/glycoside hydrolase family protein	25502095	155.761	2.26388	9.74e-08	96
Lc14915	Polygalacturonase/glycoside hydrolase family protein	25502095	155.761	2.66828	2.82e-10	144
Lc14956	Histone H3	11409321	153.841	1.95631	0.0413819	48
Lc14963	Uncharacterized protein	25494434	24.8331	3.07896	2.22e-05	48
Lc14968	Cinnamoyl-CoA reductase-like protein	11424763	150.149	1.20969	0.0303528	48
Lc15032	Myb transcription factor mixta-like protein	11444647	7.12261	-4.18865	0.0321363	144
Lc15040	Glycoside hydrolase family 17 protein	25492987	63.499	-1.94448	0.0229699	48
Lc15040	Glycoside hydrolase family 17 protein	25492987	63.499	-3.68145	1.27e-07	96
Lc15040	Glycoside hydrolase family 17 protein	25492987	63.499	-3.70594	5.01e-07	144
Lc15059	Uncharacterized protein	11429684	528.303	1.12617	1.41e-05	144
Lc15076	BPS1, putative	NA	21.3198	-1.49609	0.0460917	144
Lc15138	Uncharacterized protein	11445934	98.9853	2.02802	7.67e-06	96
Lc15138	Uncharacterized protein	11445934	98.9853	1.1604	0.0247905	144
Lc15153	Uncharacterized protein	11412555	14.1279	-1.70885	0.0294935	144
Lc15160	Uncharacterized protein	25481480	42.8999	-1.39467	0.0421693	144
Lc15166	Uncharacterized protein	25493133	13.0731	-3.82901	0.000194635	48
Lc15166	Uncharacterized protein	25493133	13.0731	-5.90231	7.77e-05	96
Lc15166	Uncharacterized protein	25493133	13.0731	-6.28546	1.89e-05	144
Lc15167	Xyloglucan endotransglucosylase/hydrolase	11418068	76.0728	2.4047	2.25e-07	96
Lc15167	Xyloglucan endotransglucosylase/hydrolase	11418068	76.0728	2.51122	7.82e-07	144
Lc15206	Extensin-like repeat protein	25491735	243.639	2.50655	0.000706852	96
Lc15206	Extensin-like repeat protein	25491735	243.639	3.16658	5.86e-06	144
Lc15225	Plant invertase/pectin methylesterase inhibitor	25491842	805.775	-1.41286	0.0196968	96
Lc15225	Plant invertase/pectin methylesterase inhibitor	25491842	805.775	-1.33193	0.0323543	144
Lc15282	Late embryogenesis abundant protein group 3 protein	25491334	25.3733	-3.64523	0.0133224	96
Lc15282	Late embryogenesis abundant protein group 3 protein	25491334	25.3733	-5.04705	0.000400602	144
Lc15283	Late embryogenesis abundant protein group 3 protein	25491334	80.7303	-4.27265	0.00970167	96
Lc15283	Late embryogenesis abundant protein group 3 protein	25491334	80.7303	-5.88763	0.000189475	144
Lc15301	DnaJ heat shock amino-terminal domain protein	25493028	104.901	-1.55482	0.027502	144
Lc15302	Transmembrane protein, putative	25493021	34.0448	-1.35907	0.00150234	96
Lc15302	Transmembrane protein, putative	25493021	34.0448	-1.02514	0.0316016	144
Lc15312	Papain family cysteine protease	11405272	57.9837	6.39148	1.37e-05	96
Lc15312	Papain family cysteine protease	11405272	57.9837	8.53491	1.84e-06	144
Lc15318	Polygalacturonase	11426601	96.7016	-2.52242	0.000260186	96
Lc15318	Polygalacturonase	11426601	96.7016	-3.83716	7.87e-09	144
Lc15412	Nutrient reservoir protein, putative	11432880	619.121	1.05706	4.57e-05	48
Lc15412	Nutrient reservoir protein, putative	11432880	619.121	1.67062	2.63e-12	96
Lc15412	Nutrient reservoir protein, putative	11432880	619.121	1.64554	9.03e-12	144
Lc15413	Uncharacterized protein	NA	14.479	-5.84946	9.94e-05	48
Lc15413	Uncharacterized protein	NA	14.479	-6.22768	1.43e-05	96
Lc15413	Uncharacterized protein	NA	14.479	-6.43887	7.79e-06	144
Lc15417	Protein DETOXIFICATION	11441555	210.265	1.36692	8.97e-11	96
Lc15417	Protein DETOXIFICATION	11441555	210.265	1.21535	1.08e-08	144
Lc15444	LAG1 longevity assurance-like protein	11444594	61.3199	1.08887	0.00576798	144
Lc15570	Uncharacterized protein	25493066	35.6164	-7.08625	5.02e-08	48
Lc15570	Uncharacterized protein	25493066	35.6164	-5.13208	0.00369325	96
Lc15570	Uncharacterized protein	25493066	35.6164	-7.73257	1.84e-06	144
Lc15605	Glutelin type-B-like protein	11446631	78.2398	-1.80353	0.000978321	96
Lc15605	Glutelin type-B-like protein	11446631	78.2398	-1.4297	0.014456	144
Lc15636	Late embryogenesis abundant hydroxyproline-rich glycoprotein	25492115	178.048	2.60414	1.22e-05	48
Lc15701	30S ribosomal protein S5, chloroplastic	NA	7.19074	6.24487	3.25e-05	48
Lc15701	30S ribosomal protein S5, chloroplastic	NA	7.19074	3.9805	0.000386061	96
Lc15701	30S ribosomal protein S5, chloroplastic	NA	7.19074	3.4573	0.000779366	144
Lc15732	Kinesin-like protein	11439377	155.847	1.22546	0.000754368	96
Lc15732	Kinesin-like protein	11439377	155.847	1.32042	0.000162003	144
Lc15733	Uncharacterized protein	11445919	20.2214	4.75847	1.1e-06	48
Lc15733	Uncharacterized protein	11445919	20.2214	3.79587	0.0366337	96
Lc15827	Non-specific lipid-transfer protein 6 (LTP6) (Precursor)	11425012	948.64	-2.14901	0.0294706	144
Lc15853	Cyclin-like protein	11444637	22.7093	2.68154	3.43e-07	96
Lc15853	Cyclin-like protein	11444637	22.7093	2.92107	2.07e-08	144
Lc15854	Phosphatidic acid phosphatase-related/PAP2 protein	11421775	84.874	1.32439	0.00279064	96
Lc15854	Phosphatidic acid phosphatase-related/PAP2 protein	11421775	84.874	1.29406	0.00400817	144
Lc15875	Plant invertase/pectin methylesterase inhibitor	25491836	598.86	2.46159	0.00012992	48
Lc15976	Uncharacterized protein	25492570	231.216	2.9125	1.71e-08	48
Lc15976	Uncharacterized protein	25492570	231.216	2.71646	1.86e-07	96
Lc15976	Uncharacterized protein	25492570	231.216	3.37117	3.57e-10	144
Lc16014	Plastocyanin-like domain protein	NA	47.7568	-2.41559	0.00457963	144
Lc16040	Diacylglycerol kinase	25492062	22.3135	1.41332	0.00493238	48
Lc16045	Isoflavone synthase	25493067	2977.62	-2.51101	0.0414839	48
Lc16130	17.6 kDa class I heat shock protein	NA	15.7526	-2.06928	0.000175489	96
Lc16130	17.6 kDa class I heat shock protein	NA	15.7526	-2.0047	0.0112201	144
Lc16143	B3 DNA-binding domain protein	11441927	9.5484	-2.73058	0.00403572	48
Lc16143	B3 DNA-binding domain protein	11441927	9.5484	-3.79463	1.52e-05	96
Lc16143	B3 DNA-binding domain protein	11441927	9.5484	-3.76069	1.83e-05	144
Lc16166	Ribulose bisphosphate carboxylase/oxygenase activase	11412610	99.7605	-1.21455	0.0314531	144
Lc16192	Fructose-bisphosphate aldolase	25492390	12950.4	1.24319	0.000375923	96
Lc16192	Fructose-bisphosphate aldolase	25492390	12950.4	1.15131	0.00127971	144
Lc16228	Uncharacterized protein	25489918	5.52173	3.26963	0.00684239	96
Lc16228	Uncharacterized protein	25489918	5.52173	2.48922	0.0327094	144
Lc16242	Senescence-associated nodulin	NA	8.7853	-1.42651	0.0249184	144
Lc16243	Senescence-associated nodulin	11445737	324.62	1.64797	3.37e-06	96
Lc16243	Senescence-associated nodulin	11445737	324.62	1.30565	0.000442046	144
Lc16270	Uncharacterized protein	NA	147.147	-1.09917	0.0274514	48
Lc16342	Fruit weight 2.2 protein	11444595	8.63921	4.08332	7.53e-06	48
Lc16342	Fruit weight 2.2 protein	11444595	8.63921	2.70892	0.0360939	96
Lc16347	Protein DETOXIFICATION	25492759	121.471	1.09048	1.66e-05	96
Lc16347	Protein DETOXIFICATION	25492759	121.471	1.05365	3.05e-05	144
Lc16355	Uncharacterized protein	25492066	6.01055	-4.65326	0.0195455	144
Lc16392	Transmembrane protein, putative	25481466	23.5763	2.70297	0.00343529	48
Lc16392	Transmembrane protein, putative	25481466	23.5763	2.73311	0.0019761	96
Lc16392	Transmembrane protein, putative	25481466	23.5763	3.67822	0.00012752	144
Lc16397	hypothetical protein	NA	4.17892	-2.82488	0.0253143	96
Lc16397	hypothetical protein	NA	4.17892	-3.00447	0.0349894	144
Lc16425	Tyrosine kinase family protein	11408370	29.671	2.19288	0.00109171	96
Lc16425	Tyrosine kinase family protein	11408370	29.671	1.56583	0.031485	144
Lc16454	G1-like protein	25493337	47.0396	-1.25682	0.0221088	96
Lc16454	G1-like protein	25493337	47.0396	-2.64401	3.58e-07	144
Lc16467	Carboxylesterase	25492170	61.1298	3.17739	0.000483212	48
Lc16487	Cytochrome P450 family protein	25481260	65.6316	1.315	0.0128906	96
Lc16487	Cytochrome P450 family protein	25481260	65.6316	1.13743	0.0443928	144
Lc16525	Acyl-CoA dehydrogenase family protein	NA	21.1632	-3.04497	5.34e-07	48
Lc16525	Acyl-CoA dehydrogenase family protein	NA	21.1632	-2.4137	3.8e-05	96
Lc16525	Acyl-CoA dehydrogenase family protein	NA	21.1632	-2.47448	1.25e-05	144
Lc16542	Cytochrome P450 family monooxygenase	25488207	48.878	1.19934	0.00242561	96
Lc16542	Cytochrome P450 family monooxygenase	25488207	48.878	1.09187	0.00539426	144
Lc16546	Glycosyltransferase family 2 protein	11410743	67.5803	-1.76448	0.0289051	144
Lc16570	Cytochrome P450 family protein	25493095	569.176	2.08892	0.000133736	48
Lc16596	Late embryogenesis abundant hydroxyproline-rich glycoprotein	25492276	14.3168	-2.44662	0.00374771	48
Lc16632	Cytokinin oxidase/dehydrogenase-like protein	25479455	270.635	-1.40798	0.0290052	144
Lc16643	Salicylic acid carboxyl methyltransferase	25482171	124.041	2.13364	1.31e-07	48
Lc16643	Salicylic acid carboxyl methyltransferase	25482171	124.041	1.90025	4.27e-07	96
Lc16643	Salicylic acid carboxyl methyltransferase	25482171	124.041	2.06575	4.44e-08	144
Lc16647	Putative uncharacterized protein	25493328	284.926	-1.89228	6.02e-13	48
Lc16647	Putative uncharacterized protein	25493328	284.926	-2.15212	3.22e-15	96
Lc16647	Putative uncharacterized protein	25493328	284.926	-2.41282	1.38e-18	144
Lc16674	Disease resistance-responsive, dirigent domain protein	25492801	49.4186	-1.14038	2.53e-05	96
Lc16674	Disease resistance-responsive, dirigent domain protein	25492801	49.4186	-1.20902	3.33e-05	144
Lc16678	1-phosphatidylinositol phosphodiesterase-like protein	25492799	45.7116	-1.60922	0.000291186	96
Lc16678	1-phosphatidylinositol phosphodiesterase-like protein	25492799	45.7116	-1.22561	0.0125995	144
Lc16692	Uncharacterized protein	25492701	9.21724	-3.01743	0.0127847	144
Lc16733	Putative plasma membrane intrinsic protein	11407982	1159.58	1.43599	1.98e-07	144
Lc16759	Glucosidase II beta subunit-like protein	11411730	44.9422	1.07234	0.00279528	48
Lc16759	Glucosidase II beta subunit-like protein	11411730	44.9422	1.78175	9.74e-08	96
Lc16759	Glucosidase II beta subunit-like protein	11411730	44.9422	1.89097	1.28e-08	144
Lc16804	Potato type II proteinase inhibitor family protein	NA	90.5052	-2.76848	1.72e-09	96
Lc16804	Potato type II proteinase inhibitor family protein	NA	90.5052	-2.53729	7.47e-08	144
Lc16850	Cytokinin riboside 5'-monophosphate phosphoribohydrolase	11407980	66.7883	-4.56533	3.01e-21	96
Lc16850	Cytokinin riboside 5'-monophosphate phosphoribohydrolase	11407980	66.7883	-5.39931	1.22e-19	144
Lc16856	Lectin	25490841	590.966	2.47242	5.84e-08	48
Lc16856	Lectin	25490841	590.966	2.39843	5.99e-08	96
Lc16856	Lectin	25490841	590.966	2.37753	8.34e-08	144
Lc16912	Avr9/Cf-9 rapidly elicited protein	11419260	145.644	-1.40467	0.0435852	96
Lc16912	Avr9/Cf-9 rapidly elicited protein	11419260	145.644	-2.19977	0.000543362	144
Lc16987	Polyubiquitin 3	25493109	3766.73	-1.01385	0.000737401	96
Lc16987	Polyubiquitin 3	25493109	3766.73	-1.31295	5.01e-06	144
Lc16989	GRAS family transcription factor	11416797	76.3815	1.86929	0.0145265	48
Lc16989	GRAS family transcription factor	11416797	76.3815	-1.3721	0.0273469	96
Lc16989	GRAS family transcription factor	11416797	76.3815	-1.78582	0.00292313	144
Lc17039	Disease resistance response protein	25502135	35.8698	-1.93693	5.2e-05	48
Lc17039	Disease resistance response protein	25502135	35.8698	-1.5306	0.0108808	96
Lc17104	Uncharacterized protein	11419399	14.1722	-2.81185	7.53e-06	48
Lc17104	Uncharacterized protein	11419399	14.1722	-2.76984	0.0378817	96
Lc17104	Uncharacterized protein	11419399	14.1722	-5.23532	0.000861524	144
Lc17131	Phosphatidylethanolamine-binding protein	25491475	28.3993	-5.27012	0.00646064	144
Lc17145	Auxin-induced protein 5NG4-like protein	NA	28.845	-1.66421	0.00159028	48
Lc17145	Auxin-induced protein 5NG4-like protein	NA	28.845	-2.56968	1.29e-07	96
Lc17145	Auxin-induced protein 5NG4-like protein	NA	28.845	-2.345	1.52e-06	144
Lc17152	Papain family cysteine protease	11406909	19.6687	3.10518	0.00166042	96
Lc17152	Papain family cysteine protease	11406909	19.6687	3.10519	0.00205594	144
Lc17273	Transmembrane protein, putative	25492970	76.3802	1.43151	0.000130129	48
Lc17273	Transmembrane protein, putative	25492970	76.3802	1.55677	5.47e-07	96
Lc17273	Transmembrane protein, putative	25492970	76.3802	1.67664	4.58e-08	144
Lc17309	hypothetical protein	NA	3.4358	4.82821	0.00840106	48
Lc17311	Uncharacterized protein	25491211	758.808	-1.00333	0.0309619	144
Lc17320	Disease resistance protein (TIR-NBS-LRR class), putative	11411732	81.8813	1.23354	0.00458357	48
Lc17320	Disease resistance protein (TIR-NBS-LRR class), putative	11411732	81.8813	1.02492	0.0114029	96
Lc17394	Glycosyltransferase	25494454	351.877	2.44261	3.8e-05	96
Lc17394	Glycosyltransferase	25494454	351.877	1.82585	0.00397547	144
Lc17437	SAUR-like auxin-responsive family protein	11438725	9.31173	-2.13627	0.00286553	48
Lc17454	Cytochrome P450 family 94 protein	11444615	43.4529	-2.0053	0.0117122	96
Lc17454	Cytochrome P450 family 94 protein	11444615	43.4529	-2.45728	0.00163815	144
Lc17488	TPR repeat protein	11418700	16.2332	-2.68352	0.0354085	144
Lc17504	Acyl-CoA N-acyltransferase (NAT) superfamily protein	11430209	6.06023	-2.2248	0.0329488	48
Lc17504	Acyl-CoA N-acyltransferase (NAT) superfamily protein	11430209	6.06023	-5.15549	0.00112028	96
Lc17504	Acyl-CoA N-acyltransferase (NAT) superfamily protein	11430209	6.06023	-5.74978	0.000183472	144
Lc17509	Galactoside 2-alpha-L-fucosyltransferase-like protein	11423738	61.9317	1.2924	4e-06	48
Lc17554	Plant calmodulin-binding-like protein	11445369	5.92484	-3.06183	0.0220555	144
Lc17563	Lactoylglutathione lyase/glyoxalase I family protein	25491320	55.9426	-3.11531	1.9e-05	144
Lc17614	Plus-3 domain protein	25491764	13.0793	-1.77277	0.0247283	144
Lc17634	Uncharacterized protein	11444987	58.2731	1.40701	0.00402759	96
Lc17634	Uncharacterized protein	11444987	58.2731	1.15943	0.0164556	144
Lc17647	Temperature-sensitive omega-3 fatty acid desaturase	11444762	981.905	1.47954	1.61e-05	96
Lc17647	Temperature-sensitive omega-3 fatty acid desaturase	11444762	981.905	1.35741	0.00010945	144
Lc17648	(E)-beta-ocimene/myrcene synthase	11422412	133.33	2.77531	3.48e-05	48
Lc17648	(E)-beta-ocimene/myrcene synthase	11422412	133.33	2.83724	1.46e-05	96
Lc17648	(E)-beta-ocimene/myrcene synthase	11422412	133.33	1.68735	0.0212759	144
Lc17677	Glucose-1-phosphate adenylyltransferase	11417144	148.467	-1.26586	5.95e-05	48
Lc17677	Glucose-1-phosphate adenylyltransferase	11417144	148.467	-1.21132	4.4e-05	96
Lc17677	Glucose-1-phosphate adenylyltransferase	11417144	148.467	-1.49261	3.11e-07	144
Lc17681	Lipoxygenase	11429210	653.158	1.8684	7.76e-05	48
Lc17681	Lipoxygenase	11429210	653.158	2.10646	1.57e-06	96
Lc17681	Lipoxygenase	11429210	653.158	2.46755	1.08e-08	144
Lc17708	Non-specific lipid-transfer protein 5 (LTP5) (Precursor)	11425012	245.059	-1.63402	0.0498581	144
Lc17729	DNA binding with one finger 2 protein	25494428	132.173	1.41478	4.4e-06	96
Lc17729	DNA binding with one finger 2 protein	25494428	132.173	2.01137	6.95e-11	144
Lc17762	PLAC8 family protein	11439084	17.476	2.19327	0.0244002	48
Lc17767	Eukaryotic-type carbonic anhydrase	25480663	248.855	3.71441	6.27e-07	48
Lc17767	Eukaryotic-type carbonic anhydrase	25480663	248.855	4.2875	3.3e-11	96
Lc17767	Eukaryotic-type carbonic anhydrase	25480663	248.855	4.59326	4.77e-12	144
Lc17777	Lipoxygenase	NA	31.7266	-2.74379	8.99e-11	48
Lc17777	Lipoxygenase	NA	31.7266	-3.49728	1.65e-11	96
Lc17777	Lipoxygenase	NA	31.7266	-3.78855	6.33e-11	144
Lc17798	Cytochrome P450 family flavone synthase	25492470	92.7536	-3.55243	4.63e-15	48
Lc17798	Cytochrome P450 family flavone synthase	25492470	92.7536	-6.11229	1.38e-31	96
Lc17798	Cytochrome P450 family flavone synthase	25492470	92.7536	-5.68811	1.88e-28	144
Lc17817	FAD linked oxidase, N-terminal TonB box, N-terminal	11429520	494.738	3.96016	1.55e-06	48
Lc17831	Uncharacterized protein	11426906	8.17672	-1.71476	0.0183898	144
Lc17834	Papain family cysteine protease	11444338	515.537	-1.21702	6.97e-07	96
Lc17834	Papain family cysteine protease	11444338	515.537	-1.08495	1.85e-05	144
Lc17853	Golgi SNAP receptor complex member 1	11444199	29.7108	5.11708	3.1e-13	48
Lc17853	Golgi SNAP receptor complex member 1	11444199	29.7108	7.4557	4.36e-08	96
Lc17853	Golgi SNAP receptor complex member 1	11444199	29.7108	4.76241	6.62e-13	144
Lc17855	Major intrinsic protein (MIP) family transporter	11420487	160.084	-1.44236	6.14e-05	96
Lc17855	Major intrinsic protein (MIP) family transporter	11420487	160.084	-1.21314	0.0014209	144
Lc17872	Uncharacterized protein	11446352	399.432	1.61004	4.35e-08	96
Lc17872	Uncharacterized protein	11446352	399.432	1.13564	0.000201268	144
Lc17883	Pectinesterase	11426492	17.5328	2.68371	0.00110804	96
Lc17883	Pectinesterase	11426492	17.5328	2.13527	0.010804	144
Lc17884	Uncharacterized protein	11415745	76.6108	-1.25361	0.0300808	96
Lc17884	Uncharacterized protein	11415745	76.6108	-1.56612	0.00587058	144
Lc17897	LRR receptor-like kinase family protein	25491931	63.8742	-1.10985	0.0327094	144
Lc17903	Rho GDP-dissociation inhibitor-like protein	11438952	150.929	1.63243	0.00189492	96
Lc17903	Rho GDP-dissociation inhibitor-like protein	11438952	150.929	1.1277	0.0468319	144
Lc17939	Organic cation/carnitine transporter	NA	16.8887	1.60789	0.0290052	144
Lc17960	Fasciclin-like arabinogalactan protein	11408001	78.5829	1.49296	0.00307163	48
Lc17960	Fasciclin-like arabinogalactan protein	11408001	78.5829	1.53144	0.00103005	96
Lc17960	Fasciclin-like arabinogalactan protein	11408001	78.5829	1.9005	4e-05	144
Lc17962	Fasciclin-like arabinogalactan protein	11406450	310.681	1.30161	0.018542	48
Lc17962	Fasciclin-like arabinogalactan protein	11406450	310.681	1.46652	0.00286363	144
Lc17987	D-3-phosphoglycerate dehydrogenase	11434383	2944.06	-1.0915	1.8e-05	48
Lc17987	D-3-phosphoglycerate dehydrogenase	11434383	2944.06	-1.08227	1.37e-05	96
Lc17987	D-3-phosphoglycerate dehydrogenase	11434383	2944.06	-1.04711	3.12e-05	144
Lc18006	Disease resistance response protein	25491440	12.2658	-4.26877	0.0287455	144
Lc18060	Non-specific lipid-transfer protein 3 (LTP3) (Precursor)	11430604	377.763	-2.83917	0.00184111	144
Lc18075	Orn/lys/arg decarboxylase major region protein	11417470	7.1521	3.21933	1.55e-05	48
Lc18132	Uncharacterized protein	11445249	38.0319	-5.9017	6.02e-06	48
Lc18132	Uncharacterized protein	11445249	38.0319	-8.29713	2.8e-09	96
Lc18132	Uncharacterized protein	11445249	38.0319	-8.38779	1.94e-09	144
Lc18146	Uncharacterized protein	11442614	25.9585	-3.12618	0.0169762	144
Lc18166	Cytochrome P450 family monooxygenase	11434248	528.838	2.25199	1.93e-05	96
Lc18166	Cytochrome P450 family monooxygenase	11434248	528.838	1.87721	0.000655102	144
Lc18200	Transducin/WD40 domain protein	25492608	17.8534	-1.98964	0.0151083	144
Lc18256	Polyol/monosaccharide transporter 1	NA	174.129	2.8896	2.35e-12	96
Lc18256	Polyol/monosaccharide transporter 1	NA	174.129	2.12636	9.59e-08	144
Lc18283	GDP-fucose protein O-fucosyltransferase	25491317	121.711	-1.13662	1.83e-07	48
Lc18304	Cyanogenic beta-glucosidase, putative	25492642	13039.6	-2.78883	3.8e-08	48
Lc18304	Cyanogenic beta-glucosidase, putative	25492642	13039.6	-2.9806	1.89e-09	96
Lc18304	Cyanogenic beta-glucosidase, putative	25492642	13039.6	-2.83344	1.52e-08	144
Lc18318	Calcineurin B-like protein 4-1	25502202	2.80361	-3.1781	0.00776052	96
Lc18318	Calcineurin B-like protein 4-1	25502202	2.80361	-3.80067	0.0354898	144
Lc18319	Calcineurin B-like protein 4-1	25502201	30.5842	-1.32863	0.0165413	96
Lc18319	Calcineurin B-like protein 4-1	25502201	30.5842	-1.28142	0.0348593	144
Lc18321	Enoyl-(Acyl carrier) reductase	25492432	43.8433	-1.55151	0.00391076	96
Lc18321	Enoyl-(Acyl carrier) reductase	25492432	43.8433	-1.49852	0.00865623	144
Lc18331	FAD-binding berberine family protein	25486180	208.198	2.66283	0.000193715	48
Lc18331	FAD-binding berberine family protein	25486180	208.198	2.55032	0.000299915	96
Lc18331	FAD-binding berberine family protein	25486180	208.198	2.16823	0.00338858	144
Lc18373	2-oxoglutarate/malate translocator	25492562	1239.76	1.49769	0.000724852	96
Lc18373	2-oxoglutarate/malate translocator	25492562	1239.76	1.11978	0.0190994	144
Lc18386	FAD-binding berberine family protein	25495604	68.3143	1.33259	0.0208405	48
Lc18419	ANR protein	25493250	3.94007	-4.45906	0.0327921	144
Lc18444	Extensin-like repeat protein	25491731	180.17	2.21587	0.0236819	144
Lc18491	FAD linked oxidase, N-terminal	25486180	16.2332	-3.47671	1.99e-07	48
Lc18491	FAD linked oxidase, N-terminal	25486180	16.2332	-3.78883	7.98e-06	96
Lc18491	FAD linked oxidase, N-terminal	25486180	16.2332	-3.30075	2.63e-05	144
Lc18530	Pectin lyase superfamily protein	25493429	126.767	-6.63105	7.38e-24	48
Lc18530	Pectin lyase superfamily protein	25493429	126.767	-6.55202	5.23e-26	96
Lc18530	Pectin lyase superfamily protein	25493429	126.767	-6.39136	2.08e-22	144
Lc18548	Uncharacterized protein	NA	5.8777	-4.62819	0.00840106	48
Lc18548	Uncharacterized protein	NA	5.8777	-3.96041	0.00640015	96
Lc18548	Uncharacterized protein	NA	5.8777	-5.86597	0.000145008	144
Lc18571	Formin-like protein	25492018	15.1108	2.12023	0.000751001	48
Lc18571	Formin-like protein	25492018	15.1108	3.88893	8.64e-05	96
Lc18571	Formin-like protein	25492018	15.1108	2.82074	0.000295775	144
Lc18593	DUF241 domain protein	11417481	20.642	1.64135	0.0448757	48
Lc18593	DUF241 domain protein	11417481	20.642	2.36582	0.0130933	144
Lc18621	Transmembrane protein, putative	25492148	434.159	-1.29531	0.00783777	96
Lc18621	Transmembrane protein, putative	25492148	434.159	-1.72349	0.00016417	144
Lc18622	Lectin	25490841	1183.5	2.47341	4.65e-07	48
Lc18622	Lectin	25490841	1183.5	2.41327	4.78e-07	96
Lc18622	Lectin	25490841	1183.5	2.46354	2.84e-07	144
Lc18679	Purple acid phosphatase	NA	901.663	1.09325	0.000655102	144
Lc18694	Serine/threonine-protein kinase	11432761	108.812	1.64364	0.0369605	48
Lc18791	Polygalacturonase inhibiting protein	25488397	18.9246	-5.22956	0.00191597	48
Lc18791	Polygalacturonase inhibiting protein	25488397	18.9246	-6.45825	1.18e-09	96
Lc18791	Polygalacturonase inhibiting protein	25488397	18.9246	-5.52829	4.12e-07	144
Lc18803	Gland-specific fatty acyl-CoA reductase	11446357	17.3954	-2.57533	0.0037624	48
Lc18803	Gland-specific fatty acyl-CoA reductase	11446357	17.3954	4.14763	0.0188108	96
Lc18860	Non-symbiotic hemoglobin 1 (MEDsa GLB1)	25479760	279.16	-2.60496	0.0132882	48
Lc18869	Sesquiterpene synthase	25492939	59.5099	4.20496	1.28e-06	48
Lc18896	Cytochrome P450 family protein	25502252	8.17612	-4.94157	1.11e-05	96
Lc18896	Cytochrome P450 family protein	25502252	8.17612	-6.26145	3.45e-05	144
Lc18933	Nucleoredoxin, putative	NA	10.8184	2.2006	0.000703272	96
Lc18933	Nucleoredoxin, putative	NA	10.8184	1.59062	0.0305683	144
Lc18995	Major intrinsic protein (MIP) family transporter	11444044	66.5008	1.49298	9.51e-05	48
Lc18995	Major intrinsic protein (MIP) family transporter	11444044	66.5008	1.89988	8.72e-10	96
Lc18995	Major intrinsic protein (MIP) family transporter	11444044	66.5008	1.89324	1.37e-09	144
Lc19046	Uncharacterized protein	25502263	337.979	-1.17349	0.000759635	144
Lc19099	Chaperone DnaJ domain protein	25493286	12.8767	-1.89008	0.017734	48
Lc19099	Chaperone DnaJ domain protein	25493286	12.8767	-2.53615	0.00213659	96
Lc19099	Chaperone DnaJ domain protein	25493286	12.8767	-3.58458	0.00112822	144
Lc19105	Uncharacterized protein	25492529	310.215	1.22737	0.000394617	96
Lc19105	Uncharacterized protein	25492529	310.215	1.06081	0.00296524	144
Lc19176	Putative uncharacterized protein	NA	9.49826	-2.00626	0.014656	48
Lc19209	Uncharacterized protein	NA	7.3996	2.45636	0.0073761	48
Lc19220	Heat shock cognate 70 kDa protein	11442919	326.032	-1.26055	0.0467284	144
Lc19226	Pollen Ole e I family allergen	25483671	637.039	-2.12513	0.0309939	144
Lc19291	Hexosyltransferase	11445918	12.4816	-3.39187	4.63e-05	48
Lc19291	Hexosyltransferase	11445918	12.4816	-2.65109	0.000975986	96
Lc19300	DNA polymerase delta subunit 4	25493349	25.6026	1.615	0.0222151	96
Lc19300	DNA polymerase delta subunit 4	25493349	25.6026	1.6454	0.0146595	144
Lc19324	Uncharacterized protein	NA	21.5212	1.30266	0.0379777	48
Lc19442	Uncharacterized protein	NA	43.7584	-2.39384	2.49e-06	48
Lc19442	Uncharacterized protein	NA	43.7584	-3.15478	3.63e-09	96
Lc19442	Uncharacterized protein	NA	43.7584	-3.46367	4.82e-11	144
Lc19453	Uncharacterized protein	25480965	163.908	-1.28791	0.0448867	144
Lc19461	F-box protein interaction domain protein	NA	2.47133	4.85079	0.00977272	48
Lc19473	Adenine nucleotide alpha hydrolase-like domain kinase	11428996	45.6107	4.57064	4.63e-15	48
Lc19473	Adenine nucleotide alpha hydrolase-like domain kinase	11428996	45.6107	7.63672	2.22e-08	96
Lc19473	Adenine nucleotide alpha hydrolase-like domain kinase	11428996	45.6107	5.43283	2.94e-18	144
Lc19500	Glutathione S-transferase, amino-terminal domain protein	11429173	24.6236	3.51359	4.6e-10	96
Lc19500	Glutathione S-transferase, amino-terminal domain protein	11429173	24.6236	2.72697	7.21e-08	144
Lc19508	Formin-like protein	11444093	75.5871	-2.56579	0.00101379	144
Lc19575	DUF620 family protein	25482119	17.926	1.06391	0.0345707	96
Lc19575	DUF620 family protein	25482119	17.926	1.15996	0.0322881	144
Lc19651	Nodulin-like/MFS transporter	11405859	127.335	1.02195	0.000708687	144
Lc19765	Endoglucanase	11440011	10.8868	-4.61894	0.000296617	144
Lc19877	Myb transcription factor	11432588	19.2533	1.65275	0.00120003	96
Lc19877	Myb transcription factor	11432588	19.2533	1.63272	0.00219932	144
Lc19888	Transmembrane amino acid transporter family protein	11411359	171.284	-1.93567	2.55e-10	96
Lc19888	Transmembrane amino acid transporter family protein	11411359	171.284	-1.7888	1.45e-08	144
Lc19978	Transcription factor	11428449	20.1002	1.48401	0.0180962	96
Lc19978	Transcription factor	11428449	20.1002	1.28067	0.0439748	144
Lc20020	Leguminosin group485 secreted peptide	11425016	80.9816	-4.25392	8.92e-11	96
Lc20020	Leguminosin group485 secreted peptide	11425016	80.9816	-3.20411	3.31e-07	144
Lc20073	Ribosomal RNA large subunit methyltransferase J	NA	16.4112	1.10705	0.0477948	144
Lc20127	Transmembrane protein, putative	11410216	1004.29	-1.16576	0.035923	48
Lc20135	Cytochrome P450 family 71 protein	11414272	538.367	1.56248	0.0307631	48
Lc20208	Subtilisin-like serine protease	11431350	10.6503	-4.08222	0.0453631	144
Lc20247	Uncharacterized protein	25486234	4.5591	5.88475	0.00297399	48
Lc20247	Uncharacterized protein	25486234	4.5591	6.27317	0.000576912	96
Lc20247	Uncharacterized protein	25486234	4.5591	3.5264	0.0374619	144
Lc20310	Polygalacturonase non-catalytic protein	11440116	597.71	1.95762	4.36e-09	96
Lc20310	Polygalacturonase non-catalytic protein	11440116	597.71	1.40539	6.15e-05	144
Lc20311	Laccase	11410085	36.6237	1.61711	0.00989378	144
Lc20374	Uncharacterized protein	NA	19.2549	1.27632	0.0156942	96
Lc20374	Uncharacterized protein	NA	19.2549	1.29909	0.0121672	144
Lc20436	Myosin heavy chain-like protein	11429820	1689.75	-1.05375	0.00562256	144
Lc20514	Sucrose-phosphate synthase family protein	11436613	1109.71	1.10522	1.58e-05	144
Lc20592	Methyltransferase PMT16, putative	11418971	74.2171	2.31209	3.39e-14	48
Lc20592	Methyltransferase PMT16, putative	11418971	74.2171	3.01646	2.89e-19	96
Lc20592	Methyltransferase PMT16, putative	11418971	74.2171	2.56407	8.99e-16	144
Lc20617	Receptor-like kinase	11438202	138.172	1.06538	0.00251049	96
Lc20617	Receptor-like kinase	11438202	138.172	1.0589	0.00335875	144
Lc20688	Transcription factor	11442521	57.5902	-1.48903	0.0169613	144
Lc20692	DOF domain, zinc finger protein	11427755	39.3947	1.44648	0.000496507	144
Lc20757	Class I KNOX homeobox transcription factor	11431352	11.1227	-5.15369	0.0141273	144
Lc20765	Ankyrin repeat protein	11433362	6.80266	-2.71729	0.00802792	48
Lc20765	Ankyrin repeat protein	11433362	6.80266	-4.15269	0.0212684	144
Lc20816	MAP kinase kinase kinase	11415577	169.415	-1.55484	0.00107364	144
Lc20824	AP2-like ethylene-responsive transcription factor	25482041	32.1503	-3.25538	0.0211322	144
Lc20843	Uncharacterized protein	11415718	19.6965	-2.03033	0.0082605	144
Lc20891	AIG2-like (Avirulence induced protein) family protein	11434110	78.4273	-1.25367	0.00797871	144
Lc20939	Transmembrane protein, putative	11424473	104.897	1.2437	0.00500051	144
Lc20941	Transmembrane protein, putative	25481858	51.8075	1.21759	0.0151264	96
Lc20941	Transmembrane protein, putative	25481858	51.8075	1.55753	0.000882537	144
Lc20958	Uncharacterized protein	NA	202.255	1.56018	5.95e-05	48
Lc20958	Uncharacterized protein	NA	202.255	2.27222	7.7e-10	96
Lc20958	Uncharacterized protein	NA	202.255	1.93716	3.11e-07	144
Lc20991	FACT complex subunit SSRP1	11427339	57.5823	-1.6906	0.00386092	96
Lc20991	FACT complex subunit SSRP1	11427339	57.5823	-1.31603	0.0367053	144
Lc21003	Polygalacturonase	11407103	90.0964	2.29009	1.35e-09	96
Lc21003	Polygalacturonase	11407103	90.0964	1.43963	0.000256776	144
Lc21011	Glyoxal oxidase amino-terminal protein	11414559	204.348	-2.4543	0.010681	144
Lc21103	Phytosulfokine protein	25482051	46.5182	1.21479	0.0315788	48
Lc21120	Glycerol-3-phosphate acyltransferase	11425850	41.0066	-2.10113	4.01e-06	96
Lc21120	Glycerol-3-phosphate acyltransferase	11425850	41.0066	-1.16805	0.038612	144
Lc21123	Uncharacterized protein	NA	4.50354	-4.77385	0.00751145	48
Lc21123	Uncharacterized protein	NA	4.50354	-5.48165	0.000509009	96
Lc21123	Uncharacterized protein	NA	4.50354	-5.60748	0.000355	144
Lc21158	LRR receptor-like kinase family protein	25482465	15.27	2.89971	0.00019625	48
Lc21158	LRR receptor-like kinase family protein	25482465	15.27	2.68142	5.08e-05	96
Lc21158	LRR receptor-like kinase family protein	25482465	15.27	3.47646	3.71e-06	144
Lc21200	Uncharacterized protein	11424560	75.2903	-1.30524	0.00881791	144
Lc21361	Uncharacterized protein	11428830	131.208	-1.01843	0.0023463	144
Lc21397	Uncharacterized protein	NA	5.70315	-2.62816	0.0135146	96
Lc21397	Uncharacterized protein	NA	5.70315	-2.58724	0.0139445	144
Lc21480	GASA/GAST/Snakin	25494877	36.4201	1.48541	0.0186655	96
Lc21480	GASA/GAST/Snakin	25494877	36.4201	1.73737	0.00491784	144
Lc21514	Ribonuclease T2 family protein	11411447	103.582	-1.60364	0.0114504	144
Lc21515	Leguminosin group485 secreted peptide	NA	30.4925	-1.56678	0.0353608	144
Lc21524	RNA 3-terminal phosphate cyclase-like protein, putative	NA	23.3418	-1.7309	0.000259175	48
Lc21524	RNA 3-terminal phosphate cyclase-like protein, putative	NA	23.3418	-1.19596	0.0185507	96
Lc21524	RNA 3-terminal phosphate cyclase-like protein, putative	NA	23.3418	-1.99509	1.61e-05	144
Lc21576	Pmr5/Cas1p GDSL/SGNH-like acyl-esterase family protein	11412840	48.149	1.00093	0.00870427	96
Lc21576	Pmr5/Cas1p GDSL/SGNH-like acyl-esterase family protein	11412840	48.149	1.06608	0.00342344	144
Lc21596	PGR5-like protein 1A	11436266	811.168	1.01824	0.000113305	144
Lc21616	Uncharacterized protein	11415841	9.86	-5.33526	5.95e-05	48
Lc21616	Uncharacterized protein	11415841	9.86	-1.97764	0.0278112	96
Lc21616	Uncharacterized protein	11415841	9.86	-2.20224	0.0418092	144
Lc21654	Patatin	11411558	775.437	-1.68789	0.0266989	144
Lc21807	hypothetical protein	NA	10.574	-2.76712	0.00152531	48
Lc21807	hypothetical protein	NA	10.574	-3.26006	0.000654477	96
Lc21807	hypothetical protein	NA	10.574	-5.48335	0.000308054	144
Lc21832	Pectinesterase	NA	41.0045	9.64565	1.45e-11	48
Lc21832	Pectinesterase	NA	41.0045	6.333	3.66e-05	96
Lc21832	Pectinesterase	NA	41.0045	7.54634	3.58e-07	144
Lc21856	Lipase	11441095	47.6526	1.69536	7.43e-09	96
Lc21856	Lipase	11441095	47.6526	1.40797	7.99e-06	144
Lc21961	Leguminosin group485 secreted peptide	11420752	568.351	-2.34736	0.00141646	48
Lc21961	Leguminosin group485 secreted peptide	11420752	568.351	-3.39016	6.11e-08	96
Lc21961	Leguminosin group485 secreted peptide	11420752	568.351	-3.3406	1.04e-07	144
Lc22034	Uncharacterized protein	11415557	361.239	1.13949	0.00343015	96
Lc22034	Uncharacterized protein	11415557	361.239	1.02124	0.0111095	144
Lc22052	Salicylic acid carboxyl methyltransferase	25482171	37.317	2.4366	3.94e-05	48
Lc22052	Salicylic acid carboxyl methyltransferase	25482171	37.317	1.3618	0.00426348	96
Lc22052	Salicylic acid carboxyl methyltransferase	25482171	37.317	1.74983	0.00020877	144
Lc22185	Alpha/beta superfamily hydrolase	11424822	19.6615	-2.08955	0.0438531	144
Lc22221	Phospholipid-transporting ATPase	25479703	50.1963	1.1192	0.00595878	96
Lc22221	Phospholipid-transporting ATPase	25479703	50.1963	1.75714	8.47e-06	144
Lc22321	RNA splicing protein mrs2, mitochondrial, putative	NA	13.8811	1.56763	0.016459	48
Lc22321	RNA splicing protein mrs2, mitochondrial, putative	NA	13.8811	1.31489	0.0171053	96
Lc22321	RNA splicing protein mrs2, mitochondrial, putative	NA	13.8811	2.23262	0.000120211	144
Lc22325	Asparagine synthetase, root [glutamine-hydrolyzing] (6.3.5.4) (Glutamine-dependent asparagine synthetase)	11410598	13224.2	-1.24194	0.000434941	96
Lc22325	Asparagine synthetase, root [glutamine-hydrolyzing] (6.3.5.4) (Glutamine-dependent asparagine synthetase)	11410598	13224.2	-1.22129	0.000634817	144
Lc22411	Ctr family copper transporter	11428035	23.2555	1.61792	0.00831235	48
Lc22411	Ctr family copper transporter	11428035	23.2555	1.41201	0.00601013	96
Lc22411	Ctr family copper transporter	11428035	23.2555	1.89954	0.000265789	144
Lc22427	Uncharacterized protein	25490818	23.2297	2.16328	0.00420167	48
Lc22439	Flavonol synthase/flavanone 3-hydroxylase	11437117	39.192	1.71925	0.039311	48
Lc22439	Flavonol synthase/flavanone 3-hydroxylase	11437117	39.192	2.14451	7.41e-05	96
Lc22439	Flavonol synthase/flavanone 3-hydroxylase	11437117	39.192	1.93737	0.000555179	144
Lc22483	LRR receptor-like kinase family protein	25484776	37.6223	1.70871	0.000823521	96
Lc22483	LRR receptor-like kinase family protein	25484776	37.6223	1.30202	0.0162242	144
Lc22548	AP2-EREBP transcription factor	11428031	53.08	-1.83575	4.79e-05	144
Lc22754	Myosin heavy chain	NA	67.0386	-4.03583	3.04e-18	48
Lc22754	Myosin heavy chain	NA	67.0386	-4.92359	3.42e-21	96
Lc22754	Myosin heavy chain	NA	67.0386	-4.24435	1.67e-18	144
Lc22898	NAC transcription factor	11420119	200.933	1.67379	0.00931737	48
Lc22988	UDP-glucosyltransferase family protein	11409911	28.936	-1.86858	0.0294935	144
Lc23041	Expansin-B1-like protein	11438459	509.377	-1.18812	0.0133928	144
Lc23070	DUF296 domain protein	11435904	258.4	-1.02729	0.000198504	96
Lc23070	DUF296 domain protein	11435904	258.4	-1.09973	2.75e-05	144
Lc23132	Laccase	11434534	81.9252	1.05859	0.00962312	144
Lc23176	Tryptophan synthase beta type 2	11446449	109.232	1.91602	3.42e-05	48
Lc23177	Protodermal factor 2 isoform 1	11437324	23.2449	-6.20666	0.00647971	144
Lc23239	Helix loop helix DNA-binding domain protein	11414235	31.4475	-1.67237	0.0142497	96
Lc23239	Helix loop helix DNA-binding domain protein	11414235	31.4475	-1.39861	0.0491546	144
Lc23261	LRR and ubiquitin-like domain plant-like protein	NA	25.4301	2.19126	1.12e-06	48
Lc23261	LRR and ubiquitin-like domain plant-like protein	NA	25.4301	1.60755	0.000107577	96
Lc23261	LRR and ubiquitin-like domain plant-like protein	NA	25.4301	1.91053	3.01e-06	144
Lc23263	Uncharacterized protein	NA	18.1238	-2.35556	0.00049558	48
Lc23263	Uncharacterized protein	NA	18.1238	-2.99028	1.61e-07	96
Lc23263	Uncharacterized protein	NA	18.1238	-1.89003	0.00212094	144
Lc23427	Leguminosin group485 secreted peptide	11425014	117.969	-21.7207	1.43e-23	144
Lc23565	LOB domain protein	25490669	10.375	-1.74631	0.0144016	144
Lc23655	2-oxoglutarate-dependent dioxygenase	11424489	10.7543	-3.9111	0.000759607	96
Lc23655	2-oxoglutarate-dependent dioxygenase	11424489	10.7543	-3.16108	0.0414434	144
Lc23680	Uncharacterized protein	NA	7.93321	2.98859	0.009575	48
Lc23680	Uncharacterized protein	NA	7.93321	3.47785	0.00291422	96
Lc23680	Uncharacterized protein	NA	7.93321	2.10743	0.0387955	144
Lc23763	1-aminocyclopropane-1-carboxylate oxidase	11425703	1670.87	-1.56834	0.0404111	48
Lc23812	Transcription factor-like protein	11405975	54.5321	-3.82966	0.0101611	144
Lc23903	Nodulin MtN21/EamA-like transporter family protein	11412147	16.226	1.65279	0.00554545	96
Lc23903	Nodulin MtN21/EamA-like transporter family protein	11412147	16.226	1.52231	0.00800623	144
Lc23944	Trehalose 6-phosphate phosphatase	11428370	46.3425	-1.59914	0.0213686	144
Lc23967	Leguminosin group485 secreted peptide	NA	186.711	2.1864	4.53e-10	48
Lc23967	Leguminosin group485 secreted peptide	NA	186.711	1.90153	8.58e-07	96
Lc23967	Leguminosin group485 secreted peptide	NA	186.711	2.30233	1.56e-09	144
Lc23986	MBOAT (Membrane bound O-acyl transferase) family protein, putative	11416646	12.0274	-1.71596	0.00550337	96
Lc23986	MBOAT (Membrane bound O-acyl transferase) family protein, putative	11416646	12.0274	-1.77166	0.00606095	144
Lc24053	Heavy metal P-type ATPase	11443067	120.69	-1.68152	1.2e-05	144
Lc24100	C2H2-type zinc finger protein	11420383	289.526	-1.15018	0.00238332	144
Lc24149	M48 family peptidase	NA	21.4427	1.06443	0.0199608	144
Lc24168	Protein DETOXIFICATION	11435153	29.3295	2.2215	0.000391726	96
Lc24168	Protein DETOXIFICATION	11435153	29.3295	2.1631	0.000418417	144
Lc24215	Uncharacterized protein	11439987	33.6992	-1.38137	0.0449465	48
Lc24264	Zinc finger protein, putative	11413083	217.363	-1.90646	1.35e-11	96
Lc24264	Zinc finger protein, putative	11413083	217.363	-1.59831	2.63e-08	144
Lc24295	S1/P1 nuclease family protein	11406693	19.0502	-3.20793	7.87e-08	144
Lc24303	Disease resistance protein (CC-NBS-LRR class) family protein	11406513	36.1075	2.95653	6.18e-05	48
Lc24384	MD-like lipid recognition domain protein/ML domain protein	11434684	614.905	2.15392	0.00013659	96
Lc24384	MD-like lipid recognition domain protein/ML domain protein	11434684	614.905	1.28427	0.0453132	144
Lc24441	Transmembrane protein, putative	NA	68.7348	8.24888	1.4e-08	48
Lc24441	Transmembrane protein, putative	NA	68.7348	10.136	3.81e-13	96
Lc24441	Transmembrane protein, putative	NA	68.7348	8.93182	3.57e-10	144
Lc24481	Isoflavonoid malonyl transferase 1	11421565	52.2887	1.67667	1.58e-06	48
Lc24481	Isoflavonoid malonyl transferase 1	11421565	52.2887	1.73682	1.79e-06	96
Lc24481	Isoflavonoid malonyl transferase 1	11421565	52.2887	1.164	0.00225187	144
Lc24528	Uncharacterized protein	25499070	26.7576	-1.38436	0.014687	144
Lc24554	Glycosyltransferase	11428919	63.8894	-1.3656	2.72e-05	48
Lc24554	Glycosyltransferase	11428919	63.8894	-2.57285	1.38e-14	96
Lc24554	Glycosyltransferase	11428919	63.8894	-2.35913	7.86e-12	144
Lc24567	Anion transporter 4, putative	25498710	9.2586	1.54274	0.0490858	144
Lc24570	NLI interacting factor-like phosphatase	25497548	56.4185	-1.36243	0.00872896	48
Lc24570	NLI interacting factor-like phosphatase	25497548	56.4185	-1.63258	0.000247563	96
Lc24570	NLI interacting factor-like phosphatase	25497548	56.4185	-1.48298	0.00157306	144
Lc24591	Uncharacterized protein	25497778	70.0566	1.46063	0.0108414	48
Lc24607	Calmodulin-binding protein	25499643	523.735	1.02799	0.0024123	48
Lc24608	Calmodulin-binding protein	25499643	147.168	1.17864	0.00130093	48
Lc24609	Calmodulin-binding protein	25499643	22.2349	-3.40022	9.42e-09	48
Lc24609	Calmodulin-binding protein	25499643	22.2349	-4.87586	6.83e-11	96
Lc24609	Calmodulin-binding protein	25499643	22.2349	-3.68877	1.64e-09	144
Lc24626	Transcription factor bZIP88	11425681	851.964	-2.12918	0.000263438	96
Lc24626	Transcription factor bZIP88	11425681	851.964	-2.75058	9.5e-07	144
Lc24645	LRR kinase family protein	25491998	30.0482	8.65314	1.26e-08	48
Lc24645	LRR kinase family protein	25491998	30.0482	8.30894	3.93e-08	96
Lc24645	LRR kinase family protein	25491998	30.0482	7.42791	1.58e-06	144
Lc24655	Putative uncharacterized protein	NA	26.1873	3.20912	0.0283031	48
Lc24655	Putative uncharacterized protein	NA	26.1873	2.61988	0.00870427	96
Lc24655	Putative uncharacterized protein	NA	26.1873	3.57588	0.000451707	144
Lc24689	Transmembrane protein, putative	11445863	95.229	1.94519	2.01e-05	96
Lc24689	Transmembrane protein, putative	11445863	95.229	1.05829	0.0380931	144
Lc24704	Apyrase	11429148	44.8854	-8.05852	0.000185466	144
Lc24709	Apyrase	11436283	18.7056	-7.84732	6.5e-08	48
Lc24709	Apyrase	11436283	18.7056	-5.45631	0.000407344	96
Lc24709	Apyrase	11436283	18.7056	-6.46614	1.37e-05	144
Lc24802	LRR receptor-like kinase family protein	25480145	290.603	1.81027	1.28e-05	96
Lc24802	LRR receptor-like kinase family protein	25480145	290.603	1.12274	0.0143973	144
Lc24833	Uncharacterized protein	NA	128.506	2.10664	0.0153031	48
Lc24845	Uncharacterized protein	11418117	45.572	-2.52769	5.07e-07	48
Lc24845	Uncharacterized protein	11418117	45.572	-2.43363	1.81e-09	96
Lc24845	Uncharacterized protein	11418117	45.572	-2.3449	2.01e-08	144
Lc24847	Uncharacterized protein	NA	10.4527	2.40479	0.00926462	144
Lc24873	Uncharacterized protein	NA	11.8347	1.79218	0.000341539	48
Lc24880	Mediator of RNA polymerase II transcription subunit 33A	25498291	18.2978	1.15969	0.0129257	96
Lc24880	Mediator of RNA polymerase II transcription subunit 33A	25498291	18.2978	1.23663	0.00884277	144
Lc24904	Pmr5/Cas1p GDSL/SGNH-like acyl-esterase family protein	11410088	44.2335	1.05854	0.0490837	144
Lc24924	Nodulin MtN21/EamA-like transporter family protein	25480293	437.057	2.00076	2.53e-12	48
Lc24924	Nodulin MtN21/EamA-like transporter family protein	25480293	437.057	1.10674	0.000342565	144
Lc24962	SEPALLATA1	NA	18.7459	-1.61158	0.0182268	144
Lc24963	Cytochrome P450 family protein	11414022	120.01	1.06696	0.0333492	48
Lc24963	Cytochrome P450 family protein	11414022	120.01	1.07485	0.00372466	96
Lc24963	Cytochrome P450 family protein	11414022	120.01	1.50351	1.41e-05	144
Lc25020	Polygalacturonase/glycoside hydrolase family protein	11422557	289.145	2.12718	3.18e-21	96
Lc25020	Polygalacturonase/glycoside hydrolase family protein	11422557	289.145	2.07881	2.82e-20	144
Lc25040	Histone H3	25480619	77.5964	-2.46129	9.22e-05	96
Lc25040	Histone H3	25480619	77.5964	-1.79315	0.00404608	144
Lc25041	Copper chaperone	11421564	393.033	-1.55664	0.000730644	96
Lc25041	Copper chaperone	11421564	393.033	-1.70273	0.000199234	144
Lc25057	Short-chain dehydrogenase/reductase	11416993	9.76042	2.73037	0.0230587	144
Lc25122	Uncharacterized protein	11423452	15.6002	-2.45896	0.0108172	144
Lc25141	Tropinone reductase, putative	25498561	24.884	-5.40018	1.31e-11	48
Lc25157	Glycosyltransferase	11421493	682.505	1.40235	0.00125325	144
Lc25185	Cysteine-rich RLK (Receptor-like kinase) protein	11436499	91.0057	-1.45045	0.000311854	48
Lc25185	Cysteine-rich RLK (Receptor-like kinase) protein	11436499	91.0057	-1.74771	1.23e-06	96
Lc25194	Uncharacterized protein	11440109	39.1957	-1.0867	0.030547	144
Lc25231	Lactosylceramide 4-alpha-galactosyltransferase-like protein	11426316	18.0244	-2.42987	0.000165254	96
Lc25231	Lactosylceramide 4-alpha-galactosyltransferase-like protein	11426316	18.0244	-1.70456	0.0204894	144
Lc25260	DNA polymerase III, epsilon subunit-like protein	11421359	345.733	-1.06443	0.0170835	96
Lc25260	DNA polymerase III, epsilon subunit-like protein	11421359	345.733	-1.30203	0.00266847	144
Lc25261	Uncharacterized protein	25499523	46.1189	-1.29547	0.000551246	144
Lc25284	GT1	11439662	185.667	-1.1339	0.0136398	96
Lc25284	GT1	11439662	185.667	-1.61845	0.000161431	144
Lc25289	UDP-glucosyltransferase family protein	11416964	30.3863	1.2345	0.0152081	48
Lc25289	UDP-glucosyltransferase family protein	11416964	30.3863	2.0294	3.4e-06	96
Lc25289	UDP-glucosyltransferase family protein	11416964	30.3863	1.99775	4.97e-06	144
Lc25326	Serine/Threonine-kinase OXI1-like protein	25498173	12.3412	-1.74135	0.028839	144
Lc25362	Uncharacterized protein	25496097	624.836	-3.72234	3.08e-69	48
Lc25362	Uncharacterized protein	25496097	624.836	-4.55003	1.06e-115	96
Lc25362	Uncharacterized protein	25496097	624.836	-3.7474	4.92e-76	144
Lc25395	Leginsulin related MtN11/16/17 family	NA	12.9929	2.98228	5.66e-05	96
Lc25395	Leginsulin related MtN11/16/17 family	NA	12.9929	2.73799	0.000200947	144
Lc25515	Uncharacterized protein	11432962	53.3255	2.05979	1.13e-09	48
Lc25515	Uncharacterized protein	11432962	53.3255	1.97288	6.11e-12	96
Lc25515	Uncharacterized protein	11432962	53.3255	2.1117	8.13e-12	144
Lc25539	Lipid transfer protein	NA	12.4905	2.79663	0.000771068	96
Lc25539	Lipid transfer protein	NA	12.4905	2.13691	0.00028261	144
Lc25540	Lipid transfer protein	25499788	82.1562	2.78864	1.18e-09	96
Lc25540	Lipid transfer protein	25499788	82.1562	2.95923	1.27e-10	144
Lc25566	Pectinesterase	11440079	51.3417	2.05433	1.52e-13	48
Lc25623	Glycinin G4	25499264	4.38161	-3.04546	0.0218904	144
Lc25625	UAA transporter family protein	11432964	61.3236	-1.34145	0.0445995	144
Lc25627	Uncharacterized protein	NA	5.2101	5.31566	0.0018521	48
Lc25627	Uncharacterized protein	NA	5.2101	3.67933	0.000814048	96
Lc25627	Uncharacterized protein	NA	5.2101	5.2653	0.00101379	144
Lc25633	GA protein	11436793	4140.45	3.42834	4.98e-23	48
Lc25633	GA protein	11436793	4140.45	1.98016	9.14e-08	96
Lc25633	GA protein	11436793	4140.45	2.17945	2.5e-09	144
Lc25637	Pectinesterase	25499611	149.412	1.39985	0.00201196	48
Lc25637	Pectinesterase	25499611	149.412	2.42522	2.85e-09	96
Lc25637	Pectinesterase	25499611	149.412	2.1603	7.91e-08	144
Lc25700	Caffeic acid O-methyltransferase	25486798	10.9622	-4.05508	0.000348316	96
Lc25700	Caffeic acid O-methyltransferase	25486798	10.9622	-2.91641	0.000259205	144
Lc25751	Glutathione synthetase	11423166	51.7987	1.92554	0.000495534	48
Lc25751	Glutathione synthetase	11423166	51.7987	2.37721	0.000480274	96
Lc25751	Glutathione synthetase	11423166	51.7987	2.22342	0.00127971	144
Lc25765	Uncharacterized protein	11426631	27.8875	1.77245	0.000480214	48
Lc25765	Uncharacterized protein	11426631	27.8875	2.37215	0.000938777	96
Lc25765	Uncharacterized protein	11426631	27.8875	2.30722	0.000913274	144
Lc25785	Uncharacterized protein	NA	288.255	1.23063	0.000668981	144
Lc25800	hypothetical protein	NA	6.33958	-5.8247	0.000226744	48
Lc25800	hypothetical protein	NA	6.33958	-4.2151	0.0138829	96
Lc25800	hypothetical protein	NA	6.33958	-4.2887	0.0121663	144
Lc25867	Peptide/nitrate transporter	11420145	3844.36	1.60454	0.000852497	48
Lc25867	Peptide/nitrate transporter	11420145	3844.36	1.04288	0.0406448	144
Lc25882	Uncharacterized protein	11444199	44.394	1.76842	0.0118121	96
Lc25882	Uncharacterized protein	11444199	44.394	1.51668	0.035937	144
Lc25926	Peaci11.8	11438901	268.977	-3.13716	0.00119695	144
Lc25931	Trypsin inhibitor	25498893	7.62266	2.63972	0.0165555	48
Lc25946	Male sterility MS5 family protein	11426232	62.7945	-1.53655	0.00817779	144
Lc25959	GASA/GAST/Snakin	11422708	432.374	2.29384	0.0017664	96
Lc25959	GASA/GAST/Snakin	11422708	432.374	1.63706	0.0419269	144
Lc25972	IOMT 3	11419743	41.0102	-3.36046	0.00259402	48
Lc25972	IOMT 3	11419743	41.0102	-7.48375	1.15e-14	96
Lc25972	IOMT 3	11419743	41.0102	-6.6437	4.62e-07	144
Lc26018	Lysosomal cystine transporter family protein	25479660	441.56	-1.27473	7.83e-06	96
Lc26018	Lysosomal cystine transporter family protein	25479660	441.56	-1.11859	0.00016417	144
Lc26019	SEC14 cytosolic factor family protein	11411118	28.3097	-1.49738	0.00873228	144
Lc26095	Low temperature and salt responsive family protein	11433105	49.2504	2.02425	7.5e-07	48
Lc26095	Low temperature and salt responsive family protein	11433105	49.2504	1.94675	3.66e-05	96
Lc26095	Low temperature and salt responsive family protein	11433105	49.2504	1.67551	0.00060985	144
Lc26142	Remorin	11427501	32.0711	1.71666	6.34e-05	144
Lc26158	Cysteine/histidine-rich C1 domain protein	11440342	33.5239	-1.43634	0.00406021	144
Lc26296	UDP-glucosyltransferase family protein	25498800	133.564	1.12952	0.0106494	48
Lc26296	UDP-glucosyltransferase family protein	25498800	133.564	2.09286	1.69e-08	96
Lc26296	UDP-glucosyltransferase family protein	25498800	133.564	1.72547	5.73e-06	144
Lc26389	GRAS family transcription factor	11415693	147.955	2.46205	0.00252465	48
Lc26389	GRAS family transcription factor	11415693	147.955	-2.96275	4.26e-07	96
Lc26389	GRAS family transcription factor	11415693	147.955	-2.36335	0.000135191	144
Lc26393	Laccase	11425350	333.842	1.37554	0.000291911	96
Lc26393	Laccase	11425350	333.842	1.10464	0.00400904	144
Lc26400	Leucoanthocyanidin dioxygenase-like protein	11420410	79.1176	3.73761	5.44e-08	96
Lc26400	Leucoanthocyanidin dioxygenase-like protein	11420410	79.1176	2.02744	0.0068283	144
Lc26402	Disease resistance response protein	11412160	44.473	1.38839	0.000696699	48
Lc26402	Disease resistance response protein	11412160	44.473	1.9484	6.18e-07	96
Lc26402	Disease resistance response protein	11412160	44.473	1.263	0.00271666	144
Lc26421	Aldo/keto reductase	11443829	248.508	1.58314	0.0189008	48
Lc26421	Aldo/keto reductase	11443829	248.508	1.97658	0.000839564	144
Lc26425	Fatty acid hydroxylase superfamily protein	11443990	9.30691	-4.90484	0.0219263	144
Lc26497	Uncharacterized protein	11408667	402.419	-1.60686	1.83e-18	48
Lc26497	Uncharacterized protein	11408667	402.419	-2.6178	4.31e-42	96
Lc26497	Uncharacterized protein	11408667	402.419	-2.03827	5.35e-25	144
Lc26531	Ribulose bisphosphate carboxylase/oxygenase activase	NA	10.3012	1.57728	0.0152861	144
Lc26537	GDSL esterase/lipase	25497478	9.22867	-4.60293	0.0140302	144
Lc26563	G1-like protein	25499270	36.3112	-2.41114	0.00999332	144
Lc26585	Dormancy/auxin associated protein	11420835	5420.79	-1.14713	0.0109226	144
Lc26587	Allene oxide cyclase	25492710	125.5	1.77803	0.000550418	48
Lc26587	Allene oxide cyclase	25492710	125.5	2.31024	1.83e-07	96
Lc26587	Allene oxide cyclase	25492710	125.5	1.73151	0.000218374	144
Lc26590	Carboxypeptidase	11441814	31.2738	1.44102	0.00363554	48
Lc26590	Carboxypeptidase	11441814	31.2738	1.29481	0.0346688	144
Lc26643	Late embryogenesis abundant protein	25499594	1071.49	-1.67669	0.00263966	48
Lc26643	Late embryogenesis abundant protein	25499594	1071.49	-1.36686	0.0123406	96
Lc26643	Late embryogenesis abundant protein	25499594	1071.49	-1.82603	0.000422173	144
Lc26669	Triacylglycerol lipase	11425899	48.943	-1.48074	0.0305942	144
Lc26723	Uncharacterized protein	11442409	134.313	1.67707	1.59e-05	96
Lc26723	Uncharacterized protein	11442409	134.313	1.4569	0.000264894	144
Lc26728	Alpha/beta hydrolase family protein	25497433	23.2948	1.58502	0.0469471	96
Lc26728	Alpha/beta hydrolase family protein	25497433	23.2948	1.71575	0.0210222	144
Lc26732	Bidirectional sugar transporter	11431528	31.6641	-2.71915	0.00877212	144
Lc26737	NAD(P)-binding rossmann-fold protein	11435130	15.0924	-5.18727	0.0228877	144
Lc26757	Avr9/Cf-9 rapidly elicited protein	11427618	3.69135	-2.72012	0.00530178	48
Lc26759	DUF761 domain protein	11431449	9.26397	2.87234	5.67e-05	96
Lc26759	DUF761 domain protein	11431449	9.26397	1.80063	0.0471107	144
Lc26764	Laccase	11409867	84.3805	1.18477	0.0458818	48
Lc26764	Laccase	11409867	84.3805	3.28174	1.95e-07	96
Lc26764	Laccase	11409867	84.3805	1.79308	0.00107364	144
Lc26766	Harpin-induced-like protein	25499465	81.844	-1.25111	0.00361347	144
Lc26793	PRA2	11421403	22.6032	2.04109	0.00150374	96
Lc26793	PRA2	11421403	22.6032	1.64117	0.00195817	144
Lc26817	HXXXD-type acyl-transferase family protein	NA	18.9919	-1.36373	0.00874028	48
Lc26825	Alpha/beta hydrolase fold protein	25499810	19.0881	-4.35086	0.00297399	48
Lc26825	Alpha/beta hydrolase fold protein	25499810	19.0881	-2.21746	5.97e-05	96
Lc26825	Alpha/beta hydrolase fold protein	25499810	19.0881	-3.42153	8.38e-07	144
Lc26868	Uncharacterized protein	11409558	10.8726	2.3772	0.000751001	48
Lc26875	E3 ubiquitin-protein ligase BAH1-like protein	25501212	145.798	-1.28229	0.000722204	144
Lc26883	Polyketide cyclase/dehydrase and lipid transporter	11432511	26.3392	-1.38909	0.000394617	96
Lc26883	Polyketide cyclase/dehydrase and lipid transporter	11432511	26.3392	-1.08919	0.0121355	144
Lc26908	Serine/Threonine kinase domain protein	11423450	188.792	1.63521	3.4e-06	96
Lc26908	Serine/Threonine kinase domain protein	11423450	188.792	1.55319	1e-05	144
Lc26925	Flavin-binding monooxygenase-like protein	25499585	385.585	1.42251	0.0203556	48
Lc27001	Uncharacterized protein	11442077	121.874	-2.72826	7.01e-14	48
Lc27001	Uncharacterized protein	11442077	121.874	-3.62327	3.01e-20	96
Lc27001	Uncharacterized protein	11442077	121.874	-2.69484	9.18e-13	144
Lc27037	Glycosyltransferase	11435265	11.295	1.46078	0.037368	96
Lc27037	Glycosyltransferase	11435265	11.295	2.00625	0.00121662	144
Lc27046	Aldo/keto reductase	11443829	6963.63	2.55734	4.91e-06	48
Lc27046	Aldo/keto reductase	11443829	6963.63	2.11644	0.000185648	96
Lc27046	Aldo/keto reductase	11443829	6963.63	2.34311	2.58e-05	144
Lc27059	GRAM domain protein/ABA-responsive-like protein	11442633	6.99578	-3.52459	0.0056596	48
Lc27059	GRAM domain protein/ABA-responsive-like protein	11442633	6.99578	-3.8023	0.00760014	96
Lc27059	GRAM domain protein/ABA-responsive-like protein	11442633	6.99578	-5.72444	0.000162881	144
Lc27086	Copper chaperone	NA	122.809	6.45255	8.6e-16	48
Lc27086	Copper chaperone	NA	122.809	5.40648	6.27e-15	96
Lc27086	Copper chaperone	NA	122.809	4.59367	1.56e-11	144
Lc27121	Uncharacterized protein	11442062	9.86818	1.85641	0.0206792	96
Lc27121	Uncharacterized protein	11442062	9.86818	3.29845	0.00107642	144
Lc27192	hypothetical protein	NA	65.0218	2.47725	2.65e-12	48
Lc27192	hypothetical protein	NA	65.0218	2.31552	5.8e-11	96
Lc27192	hypothetical protein	NA	65.0218	2.39185	1.04e-11	144
Lc27193	Short-chain dehydrogenase/reductase	25496110	14.3221	2.56319	0.0355704	48
Lc27202	Uncharacterized protein	11421565	7.02078	-3.17221	0.0258751	48
Lc27202	Uncharacterized protein	11421565	7.02078	-4.52117	7.41e-05	96
Lc27202	Uncharacterized protein	11421565	7.02078	-3.31369	0.00253655	144
Lc27245	UDP-glucosyltransferase family protein	25498735	215.792	2.87092	2.77e-14	96
Lc27245	UDP-glucosyltransferase family protein	25498735	215.792	1.95797	2.52e-07	144
Lc27252	Chitinase	11425917	20.3011	2.41643	0.00103089	96
Lc27252	Chitinase	11425917	20.3011	3.67603	2.69e-06	144
Lc27271	Calcium-dependent lipid-binding (CaLB domain) family protein	11435140	3.10771	-4.39795	0.0126004	144
Lc27329	Subtilisin-like serine protease	11433738	27.9184	1.65203	0.00144375	48
Lc27329	Subtilisin-like serine protease	11433738	27.9184	1.44301	0.0118888	144
Lc27436	Ripening-regulated protein	NA	7.93972	5.28425	0.000497674	96
Lc27436	Ripening-regulated protein	NA	7.93972	5.44826	0.000336588	144
Lc27477	NAD(P)-binding rossmann-fold protein	25498561	28.4264	-2.75155	1.32e-11	48
Lc27477	NAD(P)-binding rossmann-fold protein	25498561	28.4264	-5.05163	5.29e-07	96
Lc27477	NAD(P)-binding rossmann-fold protein	25498561	28.4264	-4.76367	1.42e-09	144
Lc27490	Heparan-alpha-glucosaminide N-acetyltransferase-like protein	25499806	374.794	1.14142	0.000585297	96
Lc27490	Heparan-alpha-glucosaminide N-acetyltransferase-like protein	25499806	374.794	1.28556	8.31e-05	144
Lc27529	Stomagen protein, putative	11438445	28.744	2.74202	4.86e-05	96
Lc27529	Stomagen protein, putative	11438445	28.744	1.35337	0.0286511	144
Lc27531	Uncharacterized protein	11410065	104.215	-1.20619	0.0347771	96
Lc27531	Uncharacterized protein	11410065	104.215	-1.19852	0.0419269	144
Lc27573	Plant/F3C22-140 protein, putative	11433057	27.2062	1.19788	0.0148027	144
Lc27582	Epoxide hydrolase	11431752	59.3181	1.66771	0.00468882	96
Lc27582	Epoxide hydrolase	11431752	59.3181	1.29801	0.0208382	144
Lc27585	C-4 methylsterol oxidase	25498869	6.6585	4.58822	0.00848243	48
Lc27585	C-4 methylsterol oxidase	25498869	6.6585	6.27539	2.59e-05	96
Lc27585	C-4 methylsterol oxidase	25498869	6.6585	5.93983	0.000105181	144
Lc27608	Pectinesterase	11440079	130.902	7.88786	4.62e-24	48
Lc27608	Pectinesterase	11440079	130.902	3.17454	0.00740335	144
Lc27609	NLI interacting factor-like phosphatase	25499372	81.4299	-2.04388	1.27e-05	96
Lc27609	NLI interacting factor-like phosphatase	25499372	81.4299	-1.33059	0.0164198	144
Lc27610	NLI interacting factor-like phosphatase	NA	30.3765	-4.77291	1.84e-16	96
Lc27610	NLI interacting factor-like phosphatase	NA	30.3765	-3.4905	3.49e-11	144
Lc27642	Phototropic-responsive NPH3 family protein	11442028	54.2193	-1.86845	0.00600732	144
Lc27657	Uncharacterized protein	11421402	58.3122	1.96959	2e-05	48
Lc27657	Uncharacterized protein	11421402	58.3122	3.15965	4.77e-12	96
Lc27657	Uncharacterized protein	11421402	58.3122	2.88117	1.2e-10	144
Lc27666	DSBA oxidoreductase family protein	11428499	299.231	-1.43722	0.0001675	48
Lc27666	DSBA oxidoreductase family protein	11428499	299.231	-1.85839	5.48e-08	96
Lc27666	DSBA oxidoreductase family protein	11428499	299.231	-1.70865	1.16e-06	144
Lc27702	Trihelix transcription factor GT-3a, putative	25498766	72.4496	-1.28435	0.00280216	96
Lc27702	Trihelix transcription factor GT-3a, putative	25498766	72.4496	-1.66614	6.3e-05	144
Lc27738	Histone H2B	25485824	159.515	9.61409	1.99e-17	48
Lc27738	Histone H2B	25485824	159.515	9.72977	1.09e-13	96
Lc27738	Histone H2B	25485824	159.515	7.44206	2.17e-15	144
Lc27744	Galactose oxidase/kelch repeat protein	25497837	215.414	1.37824	0.00840688	48
Lc27758	hypothetical protein	25498583	140.549	-1.48008	0.0236862	96
Lc27758	hypothetical protein	25498583	140.549	-1.9834	0.00154963	144
Lc27821	Transmembrane protein, putative	11426619	5.32337	2.217	0.0201483	48
Lc27821	Transmembrane protein, putative	11426619	5.32337	2.58662	0.01455	144
Lc27830	DUF3527 domain protein	25498645	46.8155	-1.07263	0.0298267	144
Lc27836	Glycosyltransferase	11424497	2195.13	1.02235	1.85e-05	144
Lc27937	UDP-glucosyltransferase family protein	11425095	786.754	2.22005	0.00408985	48
Lc27937	UDP-glucosyltransferase family protein	11425095	786.754	1.67656	0.0277909	96
Lc27937	UDP-glucosyltransferase family protein	11425095	786.754	1.58563	0.0438531	144
Lc27938	UDP-glucosyltransferase family protein	11437019	863.364	1.64185	9.51e-05	48
Lc27938	UDP-glucosyltransferase family protein	11437019	863.364	1.23587	0.00427843	144
Lc27944	RHO guanyl-nucleotide exchange factor	11436941	73.8974	1.46419	0.000815333	48
Lc27944	RHO guanyl-nucleotide exchange factor	11436941	73.8974	2.07677	8.81e-07	96
Lc27944	RHO guanyl-nucleotide exchange factor	11436941	73.8974	1.62238	0.000178968	144
Lc28007	SUPPRESSOR OF OVEREXPRESSION OF CONSTANS 1 a	11432102	59.7194	1.72979	1.04e-05	48
Lc28007	SUPPRESSOR OF OVEREXPRESSION OF CONSTANS 1 a	11432102	59.7194	3.24758	1.04e-12	96
Lc28007	SUPPRESSOR OF OVEREXPRESSION OF CONSTANS 1 a	11432102	59.7194	2.61921	6.52e-10	144
Lc28015	AP2 domain class transcription factor	25499770	18.4299	1.34788	0.0274445	96
Lc28015	AP2 domain class transcription factor	25499770	18.4299	1.23988	0.0393754	144
Lc28037	Seed maturation protein	11421661	49.2771	-5.29578	0.000750614	144
Lc28058	Protein DETOXIFICATION	NA	6.24107	1.86152	0.0221545	144
Lc28059	Uncharacterized protein	NA	21.9023	1.8198	0.00208115	96
Lc28059	Uncharacterized protein	NA	21.9023	1.99219	0.000450855	144
Lc28066	Cytochrome P450 family protein	NA	8.51829	3.2982	1.36e-05	48
Lc28075	Alpha/beta fold hydrolase	11426956	27.8268	-2.74466	1.87e-07	48
Lc28082	Pectinesterase	25499608	36.533	1.36861	0.0469636	48
Lc28120	GDSL-like lipase/acylhydrolase	25498743	144.255	1.22503	3.78e-06	48
Lc28120	GDSL-like lipase/acylhydrolase	25498743	144.255	2.11648	3.03e-16	96
Lc28120	GDSL-like lipase/acylhydrolase	25498743	144.255	2.15361	2.51e-15	144
Lc28204	Anthocyanin 5-aromatic acyltransferase	25497522	149.194	-1.70126	0.0184075	144
Lc28206	Bowman birk trypsin inhibitor	11431662	96.708	-3.79158	1.51e-05	48
Lc28206	Bowman birk trypsin inhibitor	11431662	96.708	-6.43974	1.74e-29	96
Lc28206	Bowman birk trypsin inhibitor	11431662	96.708	-5.74517	8.07e-19	144
Lc28244	Putative tonoplast intrinsic protein	25499345	8150.39	1.32576	0.000131244	144
Lc28305	Sulfate transporter 3.1-like protein	NA	20.1549	1.32807	0.0429713	48
Lc28305	Sulfate transporter 3.1-like protein	NA	20.1549	-1.51937	0.000423275	144
Lc28340	Proton-dependent oligopeptide transport family protein	25498728	6.46819	1.8033	0.0223966	48
Lc28340	Proton-dependent oligopeptide transport family protein	25498728	6.46819	4.15738	0.0106951	96
Lc28375	Disease resistance protein (TIR-NBS-LRR class), putative	25491436	73.3575	2.48447	1.69e-08	48
Lc28375	Disease resistance protein (TIR-NBS-LRR class), putative	25491436	73.3575	2.04485	3.76e-06	96
Lc28375	Disease resistance protein (TIR-NBS-LRR class), putative	25491436	73.3575	1.71649	6.51e-05	144
Lc28382	AP2 domain transcription factor	11419919	13.3435	-5.21201	0.0127059	144
Lc28387	CCAAT-binding transcription factor	25501058	206.886	-1.83174	0.000409145	144
Lc28491	Cytochrome P450 family 71 protein	25493695	111.328	-1.33676	0.00279064	96
Lc28491	Cytochrome P450 family 71 protein	25493695	111.328	-1.55349	0.000536542	144
Lc28514	Subtilisin-like serine protease	25500988	17.6397	2.36637	0.0109226	144
Lc28523	Transcription factor	25500607	363.684	1.71284	0.00032051	96
Lc28523	Transcription factor	25500607	363.684	1.18793	0.0223578	144
Lc28557	Uncharacterized protein	11440673	6811.28	1.88266	0.000149259	96
Lc28557	Uncharacterized protein	11440673	6811.28	1.11221	0.0491374	144
Lc28583	Primary amine oxidase (1.4.3.21	25492054	57.7007	-5.06828	0.0365558	144
Lc28592	Uncharacterized protein	25501532	122.953	1.06406	0.0277019	96
Lc28592	Uncharacterized protein	25501532	122.953	1.27714	0.00639327	144
Lc28719	Uncharacterized protein	11440187	675.103	-2.56155	2.62e-05	144
Lc28780	Uncharacterized protein	11434493	7.32175	3.12264	0.000203689	96
Lc28780	Uncharacterized protein	11434493	7.32175	1.97242	0.00215274	144
Lc28794	Heavy metal P-type ATPase	11425509	218.149	-1.12689	6.2e-05	48
Lc28794	Heavy metal P-type ATPase	11425509	218.149	-1.50856	8.72e-10	96
Lc28794	Heavy metal P-type ATPase	11425509	218.149	-1.59955	1.56e-10	144
Lc28850	Ripening-related protein	NA	35.587	-3.34149	0.000140915	96
Lc28850	Ripening-related protein	NA	35.587	-3.76736	2.7e-05	144
Lc28965	High affinity nitrate transporter 2.7	25501481	94.2456	-1.51163	0.0196639	144
Lc29012	Avr9/Cf-9 rapidly elicited protein	11420694	18.2325	1.69123	0.00576798	144
Lc29013	Avr9/Cf-9 rapidly elicited protein	11420694	14.9988	-1.31074	0.00723726	48
Lc29017	Downstream target of agl15-4 protein	11435010	239.097	5.76587	8.23e-37	96
Lc29017	Downstream target of agl15-4 protein	11435010	239.097	4.18241	6.78e-22	144
Lc29085	Succinate dehydrogenase [ubiquinone] flavoprotein subunit, mitochondrial	11405633	271.989	1.63643	0.0167671	48
Lc29101	IAA-amino acid hydrolase ILR1-like protein	11407141	17.2822	1.20785	0.0136994	96
Lc29101	IAA-amino acid hydrolase ILR1-like protein	11407141	17.2822	1.44157	0.00276217	144
Lc29195	Glycoside hydrolase family 1 protein	11439564	277.45	1.92929	3.53e-06	96
Lc29195	Glycoside hydrolase family 1 protein	11439564	277.45	1.17834	0.0115559	144
Lc29269	Basic helix loop helix (BHLH) family transcription factor	25500639	49.2784	1.2823	0.0315788	48
Lc29269	Basic helix loop helix (BHLH) family transcription factor	25500639	49.2784	1.72504	0.00247927	96
Lc29308	P-loop nucleoside triphosphate hydrolase superfamily protein	11413821	76.4822	-1.33454	0.00514721	96
Lc29308	P-loop nucleoside triphosphate hydrolase superfamily protein	11413821	76.4822	-1.8495	5.61e-05	144
Lc29356	Alkaline/neutral invertase	11424877	1030.3	-1.37835	0.00281353	144
Lc29500	Cell-wall invertase	11427415	84.3285	-1.92883	5.46e-05	48
Lc29578	Potassium channel tetramerization domain protein	11437299	189.527	-1.04267	0.00174713	144
Lc29612	Uncharacterized protein	11446172	61.1678	-1.07372	0.0350189	48
Lc29628	CASP-like protein	11422342	295.956	-1.96857	0.00978045	96
Lc29628	CASP-like protein	11422342	295.956	-2.32636	0.0017443	144
Lc29668	Serine/threonine-protein kinase	NA	356.686	10.5233	3.48e-14	48
Lc29668	Serine/threonine-protein kinase	NA	356.686	11.6522	1.48e-17	96
Lc29668	Serine/threonine-protein kinase	NA	356.686	9.36958	1.17e-24	144
Lc29674	EPIDERMAL PATTERNING FACTOR-like protein 9	NA	2.21132	5.18361	0.00597958	48
Lc29699	Disease resistance protein (TIR-NBS-LRR class)	11421884	14.6597	1.68925	0.0258397	48
Lc29734	Chaperone DnaJ domain protein	11430963	322.804	-1.27944	0.0433746	96
Lc29734	Chaperone DnaJ domain protein	11430963	322.804	-1.49591	0.0148546	144
Lc29842	Spotted leaf protein, putative	11446555	106.217	-1.31775	0.0111738	144
Lc29917	Endo-1,3-1,4-beta-D-glucanase-like protein	25494015	16.783	-1.90808	5.77e-05	96
Lc29917	Endo-1,3-1,4-beta-D-glucanase-like protein	25494015	16.783	-1.67543	0.00572226	144
Lc29936	Tyrosine/DOPA decarboxylase	25486293	28.9375	1.30653	0.00697614	96
Lc29936	Tyrosine/DOPA decarboxylase	25486293	28.9375	1.21323	0.0136481	144
Lc29954	Carboxypeptidase	NA	8.36559	3.72453	0.0233998	48
Lc29954	Carboxypeptidase	NA	8.36559	2.63337	0.00065664	96
Lc29954	Carboxypeptidase	NA	8.36559	3.69198	3.06e-05	144
Lc30078	1-aminocyclopropane-1-carboxylate synthase	11434517	1.83888	-5.31606	0.0195455	144
Lc30148	Galactose oxidase	25483646	21.4781	-1.7492	0.0388473	144
Lc30216	TCP family transcription factor	25502512	430.536	1.69822	0.000305033	96
Lc30216	TCP family transcription factor	25502512	430.536	1.42039	0.00344891	144
Lc30323	ATP/DNA-binding protein	25486950	53.163	1.17492	5.91e-06	48
Lc30323	ATP/DNA-binding protein	25486950	53.163	2.058	1.43e-07	96
Lc30323	ATP/DNA-binding protein	25486950	53.163	1.47726	0.000275435	144
Lc30351	SAUR-like auxin-responsive family protein	11431026	18.9857	-1.40298	0.00626693	48
Lc30355	Thioredoxin-dependent peroxidase	11441719	2457.1	1.22038	0.00410149	96
Lc30355	Thioredoxin-dependent peroxidase	11441719	2457.1	1.01764	0.0234567	144
Lc30405	Pyruvate, phosphate dikinase, chloroplastic	NA	64.5044	-1.73441	0.00223009	144
Lc30450	Transcription factor	11407922	42.9423	1.75604	0.00279912	144
Lc30592	Nodulin MtN21/EamA-like transporter family protein	11425803	285.315	-1.77447	9.94e-05	48
Lc30592	Nodulin MtN21/EamA-like transporter family protein	11425803	285.315	-2.23715	8.47e-07	96
Lc30592	Nodulin MtN21/EamA-like transporter family protein	11425803	285.315	-2.52184	1.47e-08	144
Lc30643	Cytochrome P450 family protein	25495684	243.195	1.71991	0.0012331	48
Lc30643	Cytochrome P450 family protein	25495684	243.195	1.53421	0.00238788	96
Lc30644	Cytochrome P450 family 82 protein	25500273	135.541	1.77563	0.00630903	48
Lc30644	Cytochrome P450 family 82 protein	25500273	135.541	1.80938	0.00279064	96
Lc30680	Subtilisin-like serine protease	11408926	778.189	1.18892	0.000642385	144
Lc30687	Putative ripening related protein	11405689	327.499	-4.4864	2.63e-05	144
Lc30703	Putative uncharacterized protein	25500990	3.47642	2.73459	0.0392818	48
Lc30720	Alpha/beta fold hydrolase	25490890	37.4911	2.0266	6.37e-07	96
Lc30720	Alpha/beta fold hydrolase	25490890	37.4911	1.9179	8.6e-06	144
Lc30721	Alpha/beta fold hydrolase	25490890	7.42005	4.87504	1.38e-05	96
Lc30721	Alpha/beta fold hydrolase	25490890	7.42005	6.1259	4.79e-05	144
Lc30753	Kinesin-like protein	25483804	13.6996	2.2081	0.0044178	48
Lc30753	Kinesin-like protein	25483804	13.6996	1.60589	0.0124526	96
Lc30753	Kinesin-like protein	25483804	13.6996	2.39265	0.000601234	144
Lc30775	D-isomer specific 2-hydroxyacid dehydrogenase domain protein	25501000	3.94086	3.22805	0.0148438	144
Lc30790	Peptide transporter	11408447	265.274	1.04737	0.0430407	144
Lc30791	Polygalacturonase plant-like protein	25501370	72.6731	2.85861	1.94e-05	96
Lc30791	Polygalacturonase plant-like protein	25501370	72.6731	2.68336	6.91e-05	144
Lc30860	Uncharacterized protein	NA	491.044	-1.36489	0.0425454	144
Lc30870	RING zinc finger protein	11446781	34.063	-1.26159	0.00317356	144
Lc30904	Glycosyltransferase	11417492	17.1128	2.51045	0.00242918	48
Lc30944	Xyloglucan endotransglucosylase/hydrolase	25500343	408.91	-1.62055	0.0117172	144
Lc31086	Uncharacterized protein	11439716	50.8891	-1.68335	0.0377995	96
Lc31086	Uncharacterized protein	11439716	50.8891	-2.37164	0.00404608	144
Lc31104	Transmembrane protein, putative	25501487	68.3055	1.09586	0.00195083	144
Lc31122	NAC transcription factor-like protein	25493826	116.978	-1.25339	0.0148837	144
Lc31183	Putative flavonoid 3'-hydroxylase	25493879	213.36	1.04564	0.0196757	96
Lc31183	Putative flavonoid 3'-hydroxylase	25493879	213.36	1.07552	0.0169554	144
Lc31236	Growth-regulating factor-like protein	11429462	9.44103	-5.88278	0.00408715	144
Lc31247	Uncharacterized protein	25500957	45.8372	1.00886	0.0123406	96
Lc31247	Uncharacterized protein	25500957	45.8372	1.24188	0.0011418	144
Lc31256	Uncharacterized protein	25494272	42.0386	-1.74498	0.017907	144
Lc31273	Pectin lyase superfamily protein	25501371	97.7242	1.10486	0.00126699	144
Lc31297	LRR receptor-like kinase	25501137	192.109	2.66349	7.09e-08	96
Lc31297	LRR receptor-like kinase	25501137	192.109	1.36321	0.0144556	144
Lc31370	Uncharacterized protein	11407941	1200.08	-1.39693	0.000196028	144
Lc31417	Pathogenesis-related protein bet V I family protein	11426135	7.62272	-2.50251	0.0138075	144
Lc31427	EF hand calcium-binding family protein	11412028	11.1789	-1.85102	0.0486632	144
Lc31444	Disease resistance protein (TIR-NBS-LRR class)	11421884	292.057	-9.0784	3.09e-23	48
Lc31444	Disease resistance protein (TIR-NBS-LRR class)	11421884	292.057	-9.89803	6.84e-19	96
Lc31444	Disease resistance protein (TIR-NBS-LRR class)	11421884	292.057	-9.07936	2.34e-23	144
Lc31454	PPR containing plant-like protein	NA	22.7718	1.19391	0.0339919	48
Lc31454	PPR containing plant-like protein	NA	22.7718	1.48149	0.00128075	96
Lc31454	PPR containing plant-like protein	NA	22.7718	1.19154	0.0131089	144
Lc31459	Sigma factor sigb regulation rsbq-like protein	11409814	49.6238	1.76154	6.14e-05	96
Lc31459	Sigma factor sigb regulation rsbq-like protein	11409814	49.6238	1.54529	0.000496944	144
Lc31577	Myo-inositol oxygenase	25500368	340.012	-2.20143	0.000100941	96
Lc31577	Myo-inositol oxygenase	25500368	340.012	-2.32691	2.95e-05	144
Lc31606	Dof domain zinc finger protein	25483657	148.97	-1.19268	0.00306673	144
Lc31629	Uncharacterized protein	NA	314.38	-1.81033	0.000362291	96
Lc31629	Uncharacterized protein	NA	314.38	-1.95701	0.000109803	144
Lc31738	MADS-box protein	25493907	91.2694	1.88684	7.72e-07	48
Lc31738	MADS-box protein	25493907	91.2694	2.54116	1.59e-16	96
Lc31738	MADS-box protein	25493907	91.2694	2.38233	9.21e-14	144
Lc31777	Group 3 LEA protein	11438219	159.683	-2.87248	0.00363088	144
Lc31849	Uncharacterized protein	11423688	15.8505	2.32985	0.000877942	96
Lc31849	Uncharacterized protein	11423688	15.8505	2.36538	0.0001899	144
Lc31877	Monothiol glutaredoxin-S2	NA	63.2775	-2.35763	0.00509942	48
Lc32098	Trehalose-6-phosphate synthase domain protein	25489545	821.402	-1.56594	0.00091976	144
Lc32106	Pectinesterase	11445926	278.948	1.08902	0.00637419	96
Lc32106	Pectinesterase	11445926	278.948	1.24059	0.000918628	144
Lc32289	Germin family 1 protein	25500097	34.4614	1.44621	0.011985	144
Lc32291	2,3-diketo-5-methylthio-1-phosphopentane phosphatase	25500417	10.6422	-1.68023	0.013533	96
Lc32291	2,3-diketo-5-methylthio-1-phosphopentane phosphatase	25500417	10.6422	-3.49451	5.35e-06	144
Lc32293	2,3-diketo-5-methylthio-1-phosphopentane phosphatase	25500417	7.56897	-2.48978	0.00397547	144
Lc32382	Cytochrome P450 family protein	25490967	60.0041	1.47728	0.0259081	48
Lc32382	Cytochrome P450 family protein	25490967	60.0041	1.9467	0.000603395	96
Lc32382	Cytochrome P450 family protein	25490967	60.0041	1.38419	0.0225235	144
Lc32423	DnaJ heat shock family protein	11442910	3.84611	-2.83795	0.0479761	144
Lc32501	Uncharacterized protein	25495864	33.3481	2.34633	0.000347756	96
Lc32501	Uncharacterized protein	25495864	33.3481	1.68369	0.00688436	144
Lc32568	Protein DETOXIFICATION	11411417	214.219	-3.78864	3.53e-12	48
Lc32568	Protein DETOXIFICATION	11411417	214.219	-2.56786	2.96e-07	96
Lc32568	Protein DETOXIFICATION	11411417	214.219	-2.62834	2.52e-07	144
Lc32577	MADS-box transcription factor	11432102	13.0953	2.13144	0.00386092	96
Lc32577	MADS-box transcription factor	11432102	13.0953	1.70595	0.011985	144
Lc32582	Uncharacterized protein	25487578	13.8693	-2.38376	0.00134046	48
Lc32582	Uncharacterized protein	25487578	13.8693	-3.30728	0.000628592	96
Lc32582	Uncharacterized protein	25487578	13.8693	-3.40078	0.000421648	144
Lc32652	LRR receptor-like kinase family protein	NA	3.95896	-4.65535	0.00157575	48
Lc32652	LRR receptor-like kinase family protein	NA	3.95896	-4.87112	0.00314595	144
Lc32761	hypothetical protein	NA	9.73008	1.97381	0.0137377	144
Lc32762	DUF4378 domain protein	25500962	167.566	1.19114	0.00191632	144
Lc32780	Uncharacterized protein	11446947	51.7998	-1.17706	0.0371587	48
Lc32790	DUF247 domain protein	11446965	43.2743	1.00053	0.00851039	144
Lc32919	PsPK3 protein	25487034	24.5483	-2.10069	0.000219624	48
Lc32919	PsPK3 protein	25487034	24.5483	-2.3538	0.00867728	144
Lc32954	Late embryogenesis abundant domain protein, putative	NA	156.303	1.83396	0.00102612	96
Lc32954	Late embryogenesis abundant domain protein, putative	NA	156.303	1.61402	0.00438908	144
Lc32960	Glucan endo-1,3-beta-glucosidase	11445454	398.176	-7.73633	5.86e-40	96
Lc32960	Glucan endo-1,3-beta-glucosidase	11445454	398.176	-4.53781	3.42e-17	144
Lc33010	Anthocyanin 5-aromatic acyltransferase	11424167	22.9972	-4.02941	3.74e-13	96
Lc33010	Anthocyanin 5-aromatic acyltransferase	11424167	22.9972	-4.48758	6.78e-12	144
Lc33063	Calmodulin-binding family protein	11405209	8.53726	-2.28101	0.019057	144
Lc33082	Uncharacterized protein	11424159	7.76749	3.96142	0.00296059	48
Lc33082	Uncharacterized protein	11424159	7.76749	2.67268	0.0366475	96
Lc33082	Uncharacterized protein	11424159	7.76749	2.74875	0.0385504	144
Lc33084	Serine/Threonine kinase family protein	25487530	87.7657	1.07729	0.00119969	144
Lc33129	Fasciclin domain protein	11442920	184.251	1.03336	0.0381898	144
Lc33189	Putative uncharacterized protein	NA	27.609	-1.61133	0.00222689	96
Lc33189	Putative uncharacterized protein	NA	27.609	-1.47227	0.00822917	144
[truncated: 255 more rows]
