# Supplementary material for: Using a transcriptome sequencing approach to explore candidate resistance genes against stemphylium blight in the wild lentil species Lens ervoides
Source: BMC Plant Biol. 2019 Sep 11;19:399. doi: 10.1186/s12870-019-2013-6 (PMC6740027; doi:10.1186/s12870-019-2013-6)
Supplement: Supplementary file 5 — Table S4. GO enrichment analysis of DEGs between Lens ervoides RILs. (XLSX 39 kb) [file 12870_2019_2013_MOESM5_ESM.xlsx]

## Sheet: Table S4
Table S4. GO enrichment analysis of DEGs between Lens ervoides RILs
Gene	Description	GO term	Cluster
Lc00041	Pentatricopeptide (PPR) repeat protein	GO:0005515, GO:0008270, GO:0009451	1
Lc00051	Auxin-induced protein	GO:0001944, GO:0004674, GO:0005515, GO:0005524, GO:0010183, GO:0016021, GO:0046777, GO:0090406	1
Lc00069	LRR receptor-like kinase family protein	GO:0001944, GO:0004672, GO:0005515, GO:0005524, GO:0006468, GO:0016021	1
Lc00121	Uncharacterized protein	GO:0046872	1
Lc00135	Protein phosphatase 2A regulatory B subunit family protein	GO:0000159, GO:0005488, GO:0007165, GO:0008601, GO:0034047	1
Lc00146	MFS transporter	GO:0016021	1
Lc00189	LRR receptor-like kinase	GO:0004672, GO:0005524, GO:0006468, GO:0016021	1
Lc00251	Cytochrome P450 family 87 protein	GO:0004497, GO:0005506, GO:0016021, GO:0016705, GO:0019395, GO:0020037	1
Lc00288	Uncharacterized protein	GO:0004672, GO:0005524, GO:0006468	1
Lc00399	OPT family oligopeptide transporter	GO:0016021, GO:0055085	1
Lc00493	Receptor-like kinase	GO:0004674, GO:0005524, GO:0006468, GO:0016021	1
Lc00508	Glutaredoxin-C1 protein	GO:0005623, GO:0009055, GO:0015035, GO:0045454, GO:0055114	1
Lc00512	Ammonium transporter	GO:0005886, GO:0008519, GO:0009624, GO:0015843, GO:0016021, GO:0072488	1
Lc00519	Somatic embryogenesis receptor-like kinase	GO:0005515, GO:0006468, GO:0007165, GO:0016301	1
Lc00554	Xyloglucan endotransglucosylase/hydrolase	GO:0004553, GO:0005618, GO:0010411, GO:0016762, GO:0016998, GO:0042546, GO:0048046, GO:0071555	1
Lc00604	Ankyrin repeat protein	GO:0005515, GO:0016021	1
Lc00643	Nucleotide-sugar transporter family protein	GO:0005515, GO:0016021	1
Lc00661	Eukaryotic translation initiation factor 2c	GO:0003743, GO:0005515, GO:0005737, GO:0006413, GO:0010586, GO:0035019, GO:0035198, GO:0048366, GO:0051607, GO:1902183	1
Lc00704	Cytochrome P450 family protein	GO:0004497, GO:0005506, GO:0016705, GO:0020037, GO:0055114	1
Lc00709	Auxin-induced protein	GO:0005515, GO:0005634, GO:0006355, GO:0009555, GO:0009734, GO:0009793	1
Lc00742	PNH	GO:0003743, GO:0006413	1
Lc00800	Sugar porter (SP) family MFS transporter	GO:0016021, GO:0022891, GO:0055085	1
Lc00847	1-aminocyclopropane-1-carboxylate oxidase	GO:0016491, GO:0046872, GO:0055114	1
Lc00854	Long-chain fatty acyl CoA ligase	GO:0008152, GO:0016874	1
Lc00888	Uncharacterized protein	GO:0004674, GO:0005524, GO:0006468, GO:0016021	1
Lc00984	Heavy metal-associated domain protein	GO:0030001, GO:0046872	1
Lc01035	Stress-induced receptor-like kinase	GO:0004674, GO:0005524, GO:0006468, GO:0016021	1
Lc01067	Cellulose synthase-like protein	GO:0016021, GO:0016760, GO:0030244, GO:0071555	1
Lc01100	Eukaryotic-type carbonic anhydrase	GO:0004089, GO:0006730, GO:0008270	1
Lc01130	Methylthioribose kinase	GO:0005829, GO:0009086, GO:0016310, GO:0042802, GO:0046522, GO:0071281, GO:0071369, GO:0071732	1
Lc01225	Uncharacterized protein	GO:0004674, GO:0005509, GO:0005515, GO:0005524, GO:0006468, GO:0016021, GO:0030247	1
Lc01226	Stress-induced receptor-like kinase	GO:0004674, GO:0005524, GO:0006468	1
Lc01277	Class IV aminotransferase	GO:0008152, GO:0008483	1
Lc01305	RabGAP/TBC domain protein	GO:0005515	1
Lc01319	Uncharacterized protein	GO:0004842, GO:0009501, GO:0009630, GO:0016567	1
Lc01346	Serine decarboxylase	GO:0016831, GO:0019752, GO:0030170	1
Lc01350	Serine acetyltransferase	GO:0005737, GO:0006535, GO:0009001	1
Lc01469	Xyloglucan endotransglucosylase/hydrolase	GO:0004553, GO:0005618, GO:0010154, GO:0010411, GO:0016762, GO:0042546, GO:0048046, GO:0071555, GO:0080086	1
Lc01490	Caffeic acid O-methyltransferase	GO:0008171, GO:0032259, GO:0046983	1
Lc01528	Glucose-1-phosphate adenylyltransferase	GO:0005524, GO:0005978, GO:0008878, GO:0009507, GO:0019252	1
Lc01541	Homeobox associated leucine zipper protein	GO:0003700, GO:0005634, GO:0006355, GO:0043565	1
Lc01620	Serine/Threonine kinase domain protein	GO:0000911, GO:0004672, GO:0005515, GO:0005524, GO:0006468, GO:0009524, GO:0009558	1
Lc01665	Retinol dehydrogenase	GO:0009860	1
Lc01758	Integral membrane protein, putative	GO:0009535, GO:0010190, GO:0016021	1
Lc01853	Transmembrane protein, putative	GO:0005886, GO:0016021	1
Lc01878	Actin-depolymerizing factor	GO:0003779, GO:0005622, GO:0009870, GO:0042742	1
Lc01887	Uncharacterized protein	GO:0016021	1
Lc01941	Receptor-like kinase	GO:0004672, GO:0005524, GO:0006468, GO:0016021, GO:0030247	1
Lc01961	Kinesin-like protein	GO:0003777, GO:0005524, GO:0007018, GO:0008017	1
Lc01979	Sulfite exporter TauE/SafE family protein	GO:0016021	1
Lc01983	Glycosyl hydrolase family 10 protein	GO:0004553, GO:0005975	1
Lc01998	C2H2 and C2HC zinc finger protein, putative	GO:0009739, GO:0010091, GO:0046872	1
Lc02020	Glycosyltransferase	GO:0008152, GO:0016758	1
Lc02035	Cytochrome P450 family 88 protein	GO:0004497, GO:0005506, GO:0016021, GO:0016705, GO:0020037, GO:0055114	1
Lc02165	Expansin A10	GO:0005576, GO:0005618, GO:0006949, GO:0009664, GO:0016020	1
Lc02198	Global transcription factor group protein	GO:0005515	1
Lc02270	Membrane-associated kinase regulator-like protein, putative	GO:0016301, GO:0016310	1
Lc02287	Cytochrome P450 94A2 (1.14.-.-) (P450-dependent fatty acid omega-hydroxylase)	GO:0005506, GO:0016705, GO:0020037, GO:0055114	1
Lc02288	Uncharacterized protein	GO:0016021	1
Lc02299	Alpha/beta fold hydrolase	GO:0016787	1
Lc02304	Reticulon-like protein	GO:0005789, GO:0016021	1
Lc02308	Cytochrome P450 family protein	GO:0004497, GO:0005506, GO:0016705, GO:0020037, GO:0055114	1
Lc02342	C2 calcium/lipid-binding and GRAM domain protein	GO:0005515, GO:0016021	1
Lc02483	Uncharacterized protein	GO:0004672, GO:0005524, GO:0006468	1
Lc02523	Fe-superoxide dismutase	GO:0004784, GO:0005507, GO:0005739, GO:0005886, GO:0009411, GO:0009579, GO:0009941, GO:0019430, GO:0042644, GO:0055114	1
Lc02531	Chalcone-flavonone isomerase family protein	GO:0016872	1
Lc02539	Uncharacterized protein	GO:0005524, GO:0005886, GO:0009624, GO:0010208, GO:0010345, GO:0016021, GO:0016887	1
Lc02617	Serine/Threonine kinase family protein	GO:0004672, GO:0005524, GO:0006468, GO:0016021	1
Lc02649	Chitinase	GO:0004553, GO:0005975, GO:0009409, GO:0009611, GO:0009642, GO:0009651, GO:0042631	1
Lc02668	Uncharacterized protein	GO:0016021	1
Lc02694	Seed maturation protein	GO:0009790	1
Lc02697	1-cys peroxiredoxin PER1	GO:0005623, GO:0042744, GO:0045454, GO:0051920, GO:0055114, GO:0098869	1
Lc02705	Cytochrome P450 family 94 protein	GO:0004497, GO:0005506, GO:0016021, GO:0016705, GO:0020037, GO:0055114	1
Lc02730	ABC transporter B family protein	GO:0005524, GO:0016021, GO:0042626, GO:0055085	1
Lc02789	Uncharacterized protein	GO:0003885, GO:0016020, GO:0055114	1
Lc02807	Cysteine-rich receptor-kinase-like protein	GO:0004674, GO:0005524, GO:0006468, GO:0016021	1
Lc02819	hypothetical protein	GO:0005886	1
Lc02849	Nucleotide/sugar transporter family protein	GO:0005794, GO:0008643, GO:0016021, GO:0022857, GO:0055085	1
Lc02936	Uncharacterized protein	GO:0005515, GO:0008270	1
Lc02945	Cytochrome P450-dependent fatty acid hydroxylase	GO:0004497, GO:0005506, GO:0016021, GO:0016705, GO:0020037, GO:0055114	1
Lc02959	Major intrinsic protein (MIP) family transporter	GO:0006833, GO:0015105, GO:0015250, GO:0015700, GO:0016021, GO:0016328, GO:0035445, GO:0046685, GO:0080029, GO:0080138	1
Lc03060	Glutamate-ammonia ligase-like protein	GO:0004356, GO:0006542	1
Lc03062	hypothetical protein	GO:0030246	1
Lc03075	Polyketide cyclase/dehydrase and lipid transporter	GO:0006952, GO:0009607	1
Lc03075	Polyketide cyclase/dehydrase and lipid transporter	GO:0006952, GO:0009607	1
Lc03082	Bidirectional sugar transporter	GO:0005789, GO:0005887, GO:0008643, GO:0051119, GO:0051260	1
Lc03103	F-box SKP2A-like protein	GO:0005515	1
Lc03130	Cellulose synthase-like protein A1	GO:0016021	1
Lc03147	Cysteine-rich receptor-like protein kinase	GO:0004713, GO:0005524, GO:0018108	1
Lc03201	Plant acid phosphatase	GO:0003993, GO:0005774, GO:0009505, GO:0009506, GO:0016311	1
Lc03280	Protein DETOXIFICATION	GO:0006855, GO:0009507, GO:0015238, GO:0015297, GO:0016021	1
Lc03284	ABC transporter-like family-protein	GO:0005524, GO:0005774, GO:0016021, GO:0042626, GO:0055085	1
Lc03345	Subtilisin-like serine protease	GO:0004252, GO:0006508, GO:0048046	1
Lc03414	C2H2 type zinc finger transcription factor family protein	GO:0005634, GO:0010200, GO:0046872, GO:0071289, GO:2000280	1
Lc03455	Tyrosine kinase family protein	GO:0004672, GO:0005524, GO:0006468, GO:0016021	1
Lc03566	Alpha-L-fucosidase-like protein	GO:0047513, GO:0048046	1
Lc03693	PHD finger plant-like protein	GO:0005515, GO:0008270	1
Lc03728	Transcription factor	GO:0003677, GO:0003700, GO:0005634, GO:0006355, GO:0006783, GO:0009740, GO:0009959, GO:0010100, GO:0010161, GO:0010187, GO:0010313, GO:0015995, GO:0042802, GO:0046983	1
Lc03749	Stress-induced receptor-like kinase	GO:0004674, GO:0005524, GO:0006468, GO:0030247	1
Lc03749	Stress-induced receptor-like kinase	GO:0004674, GO:0005524, GO:0006468, GO:0030247	1
Lc03814	2OG-Fe(II) oxygenase family oxidoreductase	GO:0016491, GO:0046872, GO:0055114	1
Lc03839	Cytokinin riboside 5'-monophosphate phosphoribohydrolase	GO:0005634, GO:0005829, GO:0009691, GO:0016799	1
Lc03847	Transcription factor bZIP	GO:0006351, GO:0043565	1
Lc03859	Aspartic protease in GUARD CELL-like protein	GO:0004190, GO:0006508	1
Lc03863	Uncharacterized protein	GO:0003700, GO:0006355, GO:0043565	1
Lc03867	hypothetical protein	GO:0003677, GO:0003700, GO:0005634, GO:0006355	1
Lc03926	MADS-box transcription factor	GO:0003677, GO:0003700, GO:0005634, GO:0006355, GO:0046983	1
Lc04025	Glutathione S-transferase, amino-terminal domain protein	GO:0005507, GO:0005515, GO:0005634, GO:0005773, GO:0009651, GO:0009817, GO:0016740, GO:0042742, GO:0043295, GO:0046686, GO:0050897	1
Lc04038	Pectate lyase	GO:0030570, GO:0045490, GO:0046872	1
Lc04060	Gibberellin 20-oxidase	GO:0005506, GO:0016491, GO:0055114	1
Lc04081	Copper chaperone	GO:0030001, GO:0046872	1
Lc04090	Transmembrane protein, putative	GO:0016021	1
Lc04204	ROP-interactive CRIB motif protein, putative	GO:0005515, GO:0016301, GO:0016310	1
Lc04303	Glucan synthase-like protein	GO:0000148, GO:0003843, GO:0006075, GO:0016021	1
Lc04352	Galactinol-raffinose galactosyltransferase	GO:0006979, GO:0047268, GO:0080167	1
Lc04367	Stress-induced receptor-like kinase	GO:0016301, GO:0016310, GO:0030247	1
Lc04367	Stress-induced receptor-like kinase	GO:0016301, GO:0016310, GO:0030247	1
Lc04368	Receptor-like kinase	GO:0004672, GO:0005524, GO:0006468, GO:0016021	1
Lc04382	Polygalacturonase inhibitor	GO:0005515	1
Lc04386	Heavy metal transport/detoxification superfamily protein	GO:0030001, GO:0046872	1
Lc04514	Functional resistance protein KR1, putative	GO:0005515, GO:0006952, GO:0007165, GO:0043531	1
Lc04624	LRR receptor-like kinase	GO:0004672, GO:0005524, GO:0005886, GO:0006468, GO:0009834, GO:0016021	1
Lc04928	Receptor-like Serine/Threonine-kinase plant	GO:0004672, GO:0005524, GO:0006468	1
Lc05015	LRR receptor-like kinase family protein	GO:0005515, GO:0016021, GO:0016301, GO:0016310	1
Lc05017	Glycosyl hydrolase family 10 protein	GO:0016021, GO:0016787	1
Lc05033	Uncharacterized protein	GO:0009507	1
Lc05063	3-oxoacyl-(Acyl carrier) synthase II	GO:0006633, GO:0016747	1
Lc05085	Ubiquitin-protein ligase, putative	GO:0005515, GO:0007067, GO:0008270, GO:0016021, GO:0016874	1
Lc05129	Aldo/keto reductase family oxidoreductase	GO:0016021	1
Lc05129	Aldo/keto reductase family oxidoreductase	GO:0016021	1
Lc05143	Nodulin MtN21/EamA-like transporter family protein	GO:0005886, GO:0006865, GO:0016021, GO:0032973, GO:0034639, GO:0043090, GO:0055085, GO:0080144	1
Lc05265	C-repeat binding factor 3	GO:0003677, GO:0003700, GO:0005634, GO:0006355	1
Lc05386	Cyclic nucleotide-gated ion channel-like protein	GO:0016021	1
Lc05419	YT521-B-like protein	GO:0003723	1
Lc05428	Late embryogenesis abundant hydroxyproline-rich glycoprotein	GO:0009269	1
Lc05449	BZIP transcription factor	GO:0003700, GO:0006355, GO:0043565	1
Lc05541	Cyclic nucleotide-gated ion channel-like protein	GO:0016021	1
Lc05552	LRR receptor-like kinase	GO:0004674, GO:0005524, GO:0005773, GO:0005886, GO:0006468, GO:0016021	1
Lc05611	Peroxidase	GO:0004601, GO:0005576, GO:0006979, GO:0020037, GO:0042744, GO:0046872, GO:0055114, GO:0098869	1
Lc05680	Ent-kaurenoic acid oxidase	GO:0005506, GO:0005783, GO:0016021, GO:0020037, GO:0051777, GO:0055114	1
Lc05740	Peroxidase	GO:0004601, GO:0005576, GO:0006979, GO:0020037, GO:0042744, GO:0046872, GO:0055114, GO:0098869	1
Lc05746	Chitinase	GO:0004553, GO:0005975	1
Lc05776	GDSL-like lipase/acylhydrolase	GO:0006629, GO:0016298	1
Lc05801	Phosphoethanolamine N-methyltransferase	GO:0000234, GO:0006656, GO:0032259	1
Lc05841	Cytochrome P450 family 72 protein	GO:0004497, GO:0005506, GO:0016021, GO:0016705, GO:0020037, GO:0055114	1
Lc05858	Calcium-transporting ATPase	GO:0016021	1
Lc05868	ABC transporter B family protein	GO:0005524, GO:0016021, GO:0042626, GO:0055085	1
Lc05876	Methionyl-tRNA formyltransferase	GO:0004479, GO:0006413, GO:0071951	1
Lc05881	Seed biotin-containing protein SBP65 (Seed biotinylated protein of 65 kDa)	GO:0005829	1
Lc05906	Oxidoreductase/transition metal ion-binding protein	GO:0016021	1
Lc05951	Pleckstrin-like (PH) and lipid-binding START domain protein	GO:0008289	1
Lc05957	Epoxide hydrolase-like protein	GO:0016787	1
Lc06015	Formin-like protein	GO:0016021	1
Lc06054	Glycoside hydrolase family 1 protein	GO:0004553, GO:0005975, GO:0016021	1
Lc06077	LRR receptor-like kinase family protein	GO:0004672, GO:0005515, GO:0005524, GO:0005886, GO:0006468, GO:0016021, GO:1901527, GO:1901528, GO:1901529	1
Lc06100	Cytokinin oxidase/dehydrogenase-like protein	GO:0005773, GO:0008131, GO:0009690, GO:0016021, GO:0016614, GO:0019139, GO:0050660, GO:0055114	1
Lc06112	Major facilitator superfamily	GO:0009535, GO:0009705, GO:0016021, GO:0022857, GO:0042631, GO:0055085	1
Lc06169	SAM domain (Sterile alpha motif) protein, putative	GO:0005515	1
Lc06190	Short-chain alcohol dehydrogenase SAD-C	GO:0016491, GO:0055114	1
Lc06247	Serinc-domain serine and sphingolipid biosynthesis protein	GO:0016021	1
Lc06257	Pathogen-inducible alpha-dioxygenase	GO:0001561, GO:0004601, GO:0008219, GO:0009627, GO:0009737, GO:0012511, GO:0016702, GO:0020037, GO:0042742, GO:0050832, GO:0071446, GO:0071732, GO:0098869, GO:1902609	1
Lc06265	FAD-binding berberine family protein	GO:0016614, GO:0050660, GO:0055114	1
Lc06322	F-box/RNI/FBD-like domain protein	GO:0005515	1
Lc06325	Cysteine-rich receptor-kinase-like protein	GO:0004674, GO:0005524, GO:0006468, GO:0016021	1
Lc06344	Peroxidase	GO:0004601, GO:0005576, GO:0006979, GO:0020037, GO:0042744, GO:0046872, GO:0055114, GO:0098869	1
Lc06350	Transmembrane protein, putative	GO:0016021	1
Lc06422	Chlorophyll a/b-binding protein	GO:0005198, GO:0009522, GO:0009523, GO:0009535, GO:0009635, GO:0009644, GO:0009737, GO:0009769, GO:0010119, GO:0016021, GO:0016168, GO:0018298, GO:0046872	1
Lc06440	Uncharacterized protein	GO:0006979, GO:0016607, GO:0046686	1
Lc06509	Protein DETOXIFICATION	GO:0006855, GO:0009611, GO:0015238, GO:0015297, GO:0016021	1
Lc06534	LRR receptor-like kinase	GO:0004672, GO:0005524, GO:0006468, GO:0016021	1
Lc06550	Germin-like protein	GO:0005634, GO:0009409, GO:0009505, GO:0009735, GO:0030145, GO:0031012, GO:0045735, GO:0048046	1
Lc06569	Serine/threonine protein kinase	GO:0004672, GO:0005524, GO:0006468	1
Lc06604	Transmembrane protein, putative	GO:0016021	1
Lc06608	Uncharacterized protein	GO:0009570, GO:0010275, GO:0010598	1
Lc06628	Chitinase / Hevein / PR-4 / Wheatwin2	GO:0016021, GO:0042742, GO:0050832	1
Lc06761	Phototropic-responsive NPH3 family protein	GO:0005515	1
Lc06772	Epidermal patterning factor	GO:0010052, GO:0016021, GO:0019901, GO:2000122	1
Lc06785	Cytochrome P450 family protein	GO:0005506, GO:0016705, GO:0020037, GO:0055114	1
Lc06785	Cytochrome P450 family protein	GO:0005506, GO:0016705, GO:0020037, GO:0055114	1
Lc06877	Light-harvesting complex I chlorophyll A/B-binding protein	GO:0005886, GO:0008270, GO:0016021, GO:0019706	1
Lc06966	BHLH domain class transcription factor	GO:0046983	1
Lc07020	Fasciclin-like arabinogalactan protein	GO:0090376	1
Lc07022	MAP kinase kinase kinase	GO:0004674, GO:0005524, GO:0006468	1
Lc07025	Small GTPase family RAB protein	GO:0005525, GO:0005622, GO:0007264	1
Lc07053	Flavin-binding monooxygenase-like protein	GO:0004499, GO:0050660, GO:0050661, GO:0055114	1
Lc07065	Seed linoleate 9S-lipoxygenase-2 (1.13.11.58) (Lipoxygenase-2)	GO:0005515, GO:0006633, GO:0016702, GO:0031408, GO:0046872, GO:0055114	1
Lc07125	Cytochrome P450 family protein	GO:0004497, GO:0005506, GO:0016705, GO:0020037, GO:0055114	1
Lc07125	Cytochrome P450 family protein	GO:0004497, GO:0005506, GO:0016705, GO:0020037, GO:0055114	1
Lc07163	Knotted1-like class I homeodomain protein	GO:0005634, GO:0006355, GO:0009934, GO:0043565, GO:0048440	1
Lc07172	23S rRNA (Uracil-5)-methyltransferase RumA	GO:0001510, GO:0003723, GO:0006396, GO:0008173, GO:0009409	1
Lc07179	Uncharacterized protein	GO:0005515, GO:0008270, GO:0016021	1
Lc07184	PPR containing plant-like protein	GO:0005515, GO:0009451, GO:0009507, GO:0016021	1
Lc07325	4-hydroxy-4-methyl-2-oxoglutarate aldolase	GO:0008428, GO:0008948, GO:0043086, GO:0046872, GO:0047443, GO:0051252	1
Lc07339	PAK-box/P21-Rho-binding domain Rho GTPase activating protein	GO:0007165	1
Lc07343	Transmembrane protein	GO:0016021	1
Lc07435	Gibberellin receptor GID1, putative	GO:0008152, GO:0016787	1
Lc07443	Peptide/nitrate transporter plant	GO:0005215, GO:0006810, GO:0016021	1
Lc07457	LRR receptor-like kinase family protein	GO:0004672, GO:0005515, GO:0005524, GO:0006468, GO:0016021	1
Lc07464	DNA-3-methyladenine glycosylase I	GO:0006284, GO:0008725	1
Lc07472	B-cell receptor-associated-like protein	GO:0005783, GO:0006886, GO:0016021	1
Lc07478	Plant/F14G9-20 protein	GO:0009507, GO:0042651, GO:0048366	1
Lc07609	hypothetical protein	GO:0006855, GO:0010044, GO:0015137, GO:0015238, GO:0015297, GO:0015746, GO:0016021	1
Lc07646	Polyadenylate-binding protein	GO:0000166, GO:0005634, GO:0005829, GO:0006397, GO:0006413, GO:0008143, GO:0060211	1
Lc07659	F-box protein interaction domain protein	GO:0005515	1
Lc07690	Hexokinase	GO:0004674, GO:0005515, GO:0005524, GO:0006468, GO:0016021	1
Lc07713	Allene oxide cyclase 3, chloroplastic	GO:0009507, GO:0016853	1
Lc07804	Condensin complex subunit 2	GO:0000796, GO:0007076	2
Lc07815	Auxin-induced protein-like protein	GO:0009733	2
Lc07826	MYB-like transcription factor family protein	GO:0003677, GO:0005634, GO:0006355, GO:0008270	2
Lc07838	Ribosomal protein L7Ae/L30e/S12e/Gadd45 family protein	GO:0003723, GO:0005730, GO:0005840, GO:0042254	2
Lc07858	Pectate lyase	GO:0030570, GO:0045490, GO:0046872	2
Lc07896	Uncharacterized protein	GO:0009517, GO:0009522, GO:0009533, GO:0009637, GO:0009783, GO:0010114, GO:0010196, GO:0010207, GO:0010218, GO:0010287, GO:0016021, GO:0016168, GO:0018298, GO:0046872	2
Lc07901	Myb transcription factor	GO:0003677, GO:0051555	2
Lc08031	Uncharacterized protein	GO:0016021	2
Lc08110	Multidrug resistance-associated protein ABC domain protein	GO:0005524, GO:0016021, GO:0042626, GO:0055085	2
Lc08140	hypothetical protein	GO:0008152, GO:0016758	2
Lc08155	Light-harvesting complex I chlorophyll A/B-binding protein	GO:0009522, GO:0009523, GO:0009535, GO:0009941, GO:0010196, GO:0010287, GO:0015979, GO:0016021, GO:0016168, GO:0018298	2
Lc08171	Alpha/beta-hydrolase superfamily protein	GO:0016787	2
Lc08219	Heat shock-like protein, putative	GO:0009507, GO:0019538	2
Lc08275	Autophagy-related protein	GO:0006914	2
Lc08344	Endo-1,3-1,4-beta-D-glucanase-like protein	GO:0016787	2
Lc08466	GA 20-oxidase	GO:0005506, GO:0009686, GO:0009739, GO:0009826, GO:0009908, GO:0045544, GO:0048366, GO:0048575, GO:0055114	2
Lc08561	LRR receptor-like kinase family protein	GO:0005515, GO:0016301, GO:0016310	2
Lc08570	Uncharacterized protein	GO:0008430	2
Lc08623	HXXXD-type acyl-transferase family protein	GO:0016747	2
Lc08625	Uncharacterized protein	GO:0016301, GO:0016310	2
Lc08684	Plant/F18G18-200 protein	GO:0009505	2
Lc08694	Expansin-like protein B1	GO:0005576, GO:0019953	2
Lc08718	Cytochrome P450 family protein	GO:0004497, GO:0005506, GO:0016705, GO:0020037, GO:0055114	2
Lc08787	Uncharacterized protein	GO:0005524	2
Lc08810	Glycosyltransferase	GO:0008152, GO:0016021, GO:0016758	2
Lc08877	S-adenosylmethionine decarboxylase proenzyme	GO:0004014, GO:0006557, GO:0006597, GO:0008295	2
Lc08882	Pathogenesis-related thaumatin family protein	GO:0016021	2
Lc08904	Helix loop helix DNA-binding domain protein	GO:0003677, GO:0046983, GO:0050832	2
Lc08948	Pectinesterase	GO:0004857, GO:0005618, GO:0009617, GO:0030599, GO:0042545, GO:0043086, GO:0045330, GO:0045490	2
Lc08955	RPA 70kDa subunit	GO:0009523, GO:0015979, GO:0016021	2
Lc09029	Nitrate excretion transporter 1	GO:0005215, GO:0006810, GO:0016021	2
Lc09034	O-acyltransferase WSD1-like protein	GO:0004144, GO:0045017	2
Lc09113	Protein DETOXIFICATION	GO:0006855, GO:0015238, GO:0015297, GO:0016021	2
Lc09150	Heavy metal transport/detoxification domain protein	GO:0030001, GO:0046872	2
Lc09186	MLO-like protein	GO:0005516, GO:0006952, GO:0009607, GO:0016021	2
Lc09223	Dehydrin-1	GO:0006950, GO:0009415	2
Lc09259	Eukaryotic aspartyl protease family protein	GO:0006508, GO:0008233	2
Lc09315	Endoribonuclease dicer-like protein	GO:0003676, GO:0004525, GO:0005515, GO:0005524, GO:0006396, GO:0090502	2
Lc09381	FAD-binding berberine family protein	GO:0016614, GO:0050660, GO:0055114	2
Lc09407	Squamosa promoter-binding-like protein	GO:0003677, GO:0003700, GO:0005634, GO:0006355, GO:0009908, GO:0046872	2
Lc09441	Uncharacterized protein	GO:0046872	2
Lc09503	Glutathione S-transferase, amino-terminal domain protein	GO:0005515, GO:0016740	2
Lc09503	Glutathione S-transferase, amino-terminal domain protein	GO:0005515, GO:0016740	2
Lc09507	Gland-specific fatty acyl-CoA reductase	GO:0055114	2
Lc09536	GDSL-like lipase/acylhydrolase	GO:0016788	2
Lc09611	Alpha-1,4-glucan-protein synthase [UDP-forming]-like protein	GO:0016866, GO:0030244	2
Lc09613	GATA type zinc finger transcription factor family protein	GO:0003700, GO:0006355, GO:0008270, GO:0043565	2
Lc09625	Pectinesterase	GO:0005618, GO:0030599, GO:0042545, GO:0045330, GO:0045490	2
Lc09630	Chlorophyllase enzyme	GO:0005773, GO:0015996, GO:0042742, GO:0047746, GO:0050832	2
Lc09695	Uncharacterized protein	GO:0009507	2
Lc09750	Albumin-2 protein	GO:0046872	2
Lc09790	Xyloglucan endotransglucosylase/hydrolase	GO:0004553, GO:0005618, GO:0010411, GO:0016762, GO:0042546, GO:0048046, GO:0071555	2
Lc09806	Transmembrane protein, putative	GO:0016021	2
Lc09909	Xyloglucan endotransglucosylase/hydrolase	GO:0004553, GO:0005618, GO:0010411, GO:0016762, GO:0042546, GO:0048046, GO:0071555	2
Lc09976	Uncharacterized protein	GO:0006950	2
Lc09995	Photosystem II biogenesis protein	GO:0010207	2
Lc10007	P-loop nucleoside triphosphate hydrolase superfamily protein	GO:0005524, GO:0016787	2
Lc10025	Clathrin assembly protein	GO:0005545, GO:0030136, GO:0030276, GO:0048268	2
Lc10028	Bark storage-like protein	GO:0003824, GO:0009116	2
Lc10042	Ent-kaurene synthase	GO:0000287, GO:0009570, GO:0009686, GO:0009899	2
Lc10050	RNA-dependent RNA polymerase family protein	GO:0001172, GO:0003968	2
Lc10107	CAP, cysteine-rich secretory protein, antigen 5	GO:0005576	2
Lc10125	Glycosyltransferase	GO:0008152, GO:0016758	2
Lc10132	Putative heme oxygenase 1	GO:0004392, GO:0006788, GO:0009507, GO:0009585, GO:0009813, GO:0010019, GO:0010024, GO:0010075, GO:0010119, GO:0010229, GO:0016117, GO:0020037, GO:0048573, GO:0071494	2
Lc10228	NAD(P)H-quinone oxidoreductase subunit 1	GO:0008137, GO:0009579, GO:0016021, GO:0046872, GO:0051539, GO:0055114	2
Lc10243	Uncharacterized protein	GO:0005515, GO:0016021	2
Lc10290	GDSL-like lipase/acylhydrolase	GO:0016788	2
Lc10290	GDSL-like lipase/acylhydrolase	GO:0016788	2
Lc10297	Uncharacterized protein	GO:0005524, GO:0006457, GO:0006950, GO:0051082	2
Lc10328	2OG-Fe(II) oxygenase family oxidoreductase	GO:0010150, GO:0016491, GO:0046872, GO:0055114	2
Lc10401	DNA mismatch repair protein msh6	GO:0005524, GO:0006298, GO:0030983	2
Lc10403	ARF guanine-nucleotide exchange factor GNOM protein	GO:0005515, GO:0006952, GO:0007165, GO:0043531	2
Lc10436	Protein disulfide-isomerase 5-3	GO:0005623, GO:0016021, GO:0016853, GO:0045454	2
Lc10454	Sugar porter (SP) family MFS transporter	GO:0005354, GO:0005886, GO:0016021, GO:0055085	2
Lc10466	Thioredoxin	GO:0005623, GO:0016021, GO:0045454, GO:0055114	2
Lc10474	Nuclear transcription factor Y protein	GO:0005634, GO:0006355, GO:0043565, GO:0046982	2
Lc10501	Kunitz type trypsin inhibitor / Alpha-fucosidase	GO:0004866, GO:0010951	2
Lc10502	Kunitz-type trypsin inhibitor-like 2 protein (Protease inhibitor from pea 2) (Precursor)	GO:0004866, GO:0010951	2
Lc10626	Transmembrane protein, putative	GO:0016021	2
Lc10660	Uncharacterized protein	GO:0016021	2
Lc10747	IAA-amino acid hydrolase ILR1-like protein	GO:0008152, GO:0016787	2
Lc10748	Auxin conjugate hydrolase	GO:0008152, GO:0016787	2
Lc10771	Aldehyde oxidase 1	GO:0000105, GO:0004635, GO:0004636, GO:0009570	2
Lc10827	Uncharacterized protein	GO:0016021	2
Lc10888	Protein UNIFOLIATA	GO:0003700, GO:0006355, GO:0010077, GO:0010582, GO:0031490, GO:0042803, GO:0043565, GO:0043621	2
Lc10893	Transmembrane protein, putative	GO:0016021	2
Lc10899	Glycosyltransferase	GO:0008152, GO:0016758	2
Lc10920	GATA transcription factor, putative	GO:0003700, GO:0005634, GO:0008270, GO:0043565, GO:0045893	2
Lc10935	Cytokinin oxidase	GO:0009690, GO:0016614, GO:0019139, GO:0050660, GO:0055114	2
Lc10988	LRR receptor-like kinase family protein	GO:0004674, GO:0005515, GO:0005524, GO:0006468, GO:0010082, GO:0016021	2
Lc11023	Uncharacterized protein	GO:0008270	2
Lc11115	Carboxy-terminal domain cyclin	GO:0005634	2
Lc11182	DUF3727 family protein	GO:0005515	2
Lc11261	Cytochrome P450 family fatty acid hydroperoxide lyase	GO:0004497, GO:0005506, GO:0016705, GO:0016829, GO:0020037, GO:0055114	2
Lc11344	Kunitz type trypsin inhibitor	GO:0004866, GO:0010951	2
Lc11396	FAD-linked oxidoreductase	GO:0016614, GO:0050660, GO:0055114	2
Lc11448	RNA-binding (RRM/RBD/RNP motif) family protein	GO:0000166, GO:0003676	2
Lc11498	Cytochrome P450 family protein	GO:0004497, GO:0005506, GO:0016705, GO:0020037, GO:0055114	2
Lc11512	Uncharacterized protein	GO:0016021	2
Lc11522	Multi-copper oxidase-like protein	GO:0005507, GO:0009505, GO:0009506, GO:0016491, GO:0048046, GO:0055114	2
Lc11552	2-oxoisovalerate dehydrogenase subunit alpha	GO:0009646, GO:0009744, GO:0016624, GO:0043617, GO:0055114	2
Lc11642	Uncharacterized protein	GO:0005886, GO:0008643, GO:0016021	2
Lc11709	Transmembrane protein, putative	GO:0016021	2
Lc11715	Glycerophosphoryl diester phosphodiesterase family protein	GO:0006629, GO:0008081	2
Lc11730	PLAC8 family protein	GO:0016021	2
Lc11776	Kinase family protein	GO:0016301, GO:0016310	2
Lc11916	Cysteine proteinase inhibitor	GO:0004869, GO:0010951	2
Lc11927	Heavy metal transport/detoxification superfamily protein	GO:0030001, GO:0046872	2
Lc11971	Uncharacterized protein	GO:0005215, GO:0016021, GO:0055085	2
Lc12036	Acetolactate synthase	GO:0000287, GO:0003984, GO:0009097, GO:0009099, GO:0030976, GO:0050660	2
Lc12052	2-oxoisovalerate dehydrogenase E1 component, alpha subunit	GO:0005739, GO:0016624, GO:0055114	2
Lc12056	COBRA-like protein 2	GO:0005509	2
Lc12088	Transmembrane amino acid transporter family protein	GO:0016021	2
Lc12137	Plant invertase/pectin methylesterase inhibitor	GO:0004857, GO:0043086, GO:0080167	2
Lc12277	Calcium-dependent ARF-type GTPase activating family protein	GO:0005096, GO:0005515, GO:0043547	2
Lc12402	Stay Green Like	GO:0009658, GO:0016021	2
Lc12414	Gibberellin 20-oxidase	GO:0005506, GO:0016491, GO:0055114	2
Lc12426	Molybdate transporter 1-like protein	GO:0015098, GO:0015689, GO:0016021	2
Lc12433	Cryptochrome, DASH family protein	GO:0003677, GO:0003913, GO:0005739, GO:0006281, GO:0009507, GO:0010181	2
Lc12539	UDP-glucosyltransferase family protein	GO:0016740	2
Lc12550	Response to low sulfur protein, putative	GO:0009658, GO:0031347, GO:0045893	2
Lc12572	Putative uncharacterized protein	GO:0009505, GO:0009627, GO:0048046	2
Lc12591	Transcription factor bHLH122-like protein	GO:0046983	2
Lc12626	IQ calmodulin-binding motif protein	GO:0005515	2
Lc12724	EF hand calcium-binding family protein	GO:0005509	2
Lc12750	Cytochrome P450 family protein	GO:0004497, GO:0005506, GO:0016021, GO:0016705, GO:0020037, GO:0055114	2
Lc12762	Carboxy-terminal domain cyclin	GO:0005634	2
Lc12859	Glycosyl hydrolase family 10 protein	GO:0004553, GO:0005975	2
Lc12864	RING-H2 zinc finger protein	GO:0005515, GO:0008270, GO:0016021	2
Lc12876	Long-chain acyl-CoA synthetase	GO:0003824, GO:0008152	2
Lc12912	Carboxy-terminal domain cyclin	GO:0005634	2
Lc12931	Pectinesterase	GO:0004857, GO:0005576, GO:0005618, GO:0016021, GO:0030599, GO:0042545, GO:0043086, GO:0045330, GO:0045490	2
Lc12944	HXXXD-type acyl-transferase family protein	GO:0016747	2
Lc12962	Cystathionine beta-lyase/cystathionine gamma-synthase	GO:0016829, GO:0030170	2
Lc12975	NAD(P)H dehydrogenase B2	GO:0030246	2
Lc12984	Glutamate receptor 3.2	GO:0004970, GO:0006811, GO:0016021, GO:0035235	2
Lc12984	Glutamate receptor 3.2	GO:0004970, GO:0006811, GO:0016021, GO:0035235	2
Lc13040	Anthranilate synthase alpha 1	GO:0000162, GO:0004049, GO:0009611, GO:0009617, GO:0009723, GO:0010311, GO:0010600	2
Lc13063	Sulfite exporter TauE/SafE family protein	GO:0016021	2
Lc13071	E3 ubiquitin-protein ligase ATL23-like protein	GO:0004842, GO:0005515, GO:0008270, GO:0016021, GO:0016567	2
Lc13134	Salt tolerance-like protein	GO:0005622, GO:0008270	2
Lc13142	Adenine nucleotide alpha hydrolase superfamily protein	GO:0006950, GO:0016787	2
Lc13211	Cellulose synthase-like protein D3	GO:0016021, GO:0016760, GO:0030244, GO:0071555	2
Lc13274	SAUR-like auxin-responsive family protein	GO:0009733	2
Lc13280	SAUR-like auxin-responsive family protein	GO:0005886, GO:0009409, GO:0009733	2
Lc13310	DUF3411 domain protein	GO:0016021	2
Lc13339	GDSL-like lipase/acylhydrolase	GO:0016788	2
Lc13398	Glycosylphosphatidylinositol anchor biosynthesis protein	GO:0005789, GO:0006506, GO:0016021	2
Lc13549	ATRAD3-like protein	GO:0016021	2
Lc13600	Uncharacterized protein	GO:0005515, GO:0005886, GO:0008270	2
Lc13622	Ethylene response factor	GO:0003677, GO:0003700, GO:0005634, GO:0006355	2
Lc13640	Flavonoid hydroxylase	GO:0004497, GO:0005506, GO:0016705, GO:0020037, GO:0055114	2
Lc13705	Monomeric form sarcosine oxidase	GO:0008115, GO:0046653, GO:0055114	2
Lc13711	Multidrug resistance protein ABC transporter family protein	GO:0005524, GO:0016021, GO:0042626, GO:0055085	2
Lc13789	Expansin A10	GO:0005576, GO:0005618, GO:0006949, GO:0009664, GO:0016020	2
Lc13791	Uncharacterized protein	GO:0003677, GO:0005634, GO:0008270, GO:0009658, GO:0045893	2
Lc13857	Patellin-3 protein	GO:0005215, GO:0005622, GO:0006810, GO:0016021	2
Lc13859	Folate/biopterin transporter	GO:0006810, GO:0016021	2
Lc13866	hypothetical protein	GO:0004672, GO:0005524, GO:0006468, GO:0016021	2
Lc14000	Alpha/beta-hydrolase superfamily protein	GO:0016787	2
Lc14174	NAC transcription factor-like protein	GO:0003677, GO:0005634, GO:0006355	2
Lc14191	Plant invertase/pectin methylesterase inhibitor	GO:0004857, GO:0043086	2
Lc14406	Glucan endo-1,3-beta-glucosidase-like protein	GO:0004553, GO:0005975	2
Lc14472	Phosphatase 2C family protein	GO:0005524, GO:0006810, GO:0016021, GO:0016887	2
Lc14486	Cytokinin riboside 5'-monophosphate phosphoribohydrolase	GO:0009691, GO:0016799	2
Lc14563	Blue copper protein (Precursor)	GO:0009055	2
Lc14621	Sucrose-phosphate synthase family protein	GO:0005794, GO:0005985, GO:0016157, GO:0046524	2
Lc14739	Transferring glycosyl group transferase	GO:0016021, GO:0016740	2
Lc14783	Transmembrane amino acid transporter family protein	GO:0003723	2
Lc14825	Two-component response regulator ARR3-like protein	GO:0000156, GO:0000160, GO:0005634, GO:0005737, GO:0007623, GO:0009736, GO:0010114	2
Lc14841	Plant/F17O14-7 protein	GO:0016021	2
Lc14915	Polygalacturonase/glycoside hydrolase family protein	GO:0004650, GO:0005618, GO:0005975	2
Lc14963	Uncharacterized protein	GO:0006952, GO:0009607	2
Lc14968	Cinnamoyl-CoA reductase-like protein	GO:0009409, GO:0016621, GO:0042754, GO:0050662	2
Lc15032	Myb transcription factor mixta-like protein	GO:0003677	2
Lc15040	Glycoside hydrolase family 17 protein	GO:0004553, GO:0005975, GO:0016021	2
Lc15059	Uncharacterized protein	GO:0005515, GO:0005634, GO:0005737	2
Lc15122	DNA polymerase delta subunit 4	GO:0005634, GO:0006260	2
Lc15138	Uncharacterized protein	GO:0005576, GO:0005618, GO:0009664, GO:0016021	2
Lc15166	Uncharacterized protein	GO:0005515	2
Lc15206	Extensin-like repeat protein	GO:0005199, GO:0005576	2
Lc15225	Plant invertase/pectin methylesterase inhibitor	GO:0004857, GO:0043086	2
Lc15283	Late embryogenesis abundant protein group 3 protein	GO:0005829	2
Lc15289	FAD-binding berberine family protein	GO:0016614, GO:0050660, GO:0055114	2
Lc15289	FAD-binding berberine family protein	GO:0016614, GO:0050660, GO:0055114	2
Lc15301	DnaJ heat shock amino-terminal domain protein	GO:0005634, GO:0005737	2
Lc15302	Transmembrane protein, putative	GO:0016021	2
Lc15312	Papain family cysteine protease	GO:0006508, GO:0008234	2
Lc15412	Nutrient reservoir protein, putative	GO:0045735	2
Lc15418	Protein DETOXIFICATION	GO:0006855, GO:0015238, GO:0015297, GO:0016021	2
Lc15444	LAG1 longevity assurance-like protein	GO:0002238, GO:0005783, GO:0005794, GO:0005886, GO:0016021, GO:0042759, GO:0050291	2
Lc15605	Glutelin type-B-like protein	GO:0045735	2
Lc15636	Late embryogenesis abundant hydroxyproline-rich glycoprotein	GO:0016021	2
Lc15732	Kinesin-like protein	GO:0003777, GO:0005524, GO:0005874, GO:0007018, GO:0008017	2
Lc15733	Uncharacterized protein	GO:0005623, GO:0045454, GO:0055114	2
Lc15827	Non-specific lipid-transfer protein 6 (LTP6) (Precursor)	GO:0006869, GO:0008289	2
Lc15827	Non-specific lipid-transfer protein 6 (LTP6) (Precursor)	GO:0006869, GO:0008289	2
Lc15853	Cyclin-like protein	GO:0005488	2
Lc15854	Phosphatidic acid phosphatase-related/PAP2 protein	GO:0004142, GO:0016021, GO:0046470	2
Lc15875	Plant invertase/pectin methylesterase inhibitor	GO:0004857, GO:0043086	2
Lc15968	hypothetical protein	GO:0004497, GO:0005506, GO:0016705, GO:0020037, GO:0055114	2
Lc16040	Diacylglycerol kinase	GO:0004143, GO:0005524, GO:0007205, GO:0016021, GO:0016310	2
Lc16045	Isoflavone synthase	GO:0004497, GO:0005506, GO:0016705, GO:0020037, GO:0055114	2
Lc16166	Ribulose bisphosphate carboxylase/oxygenase activase	GO:0005524	2
Lc16192	Fructose-bisphosphate aldolase	GO:0004332, GO:0006096	2
Lc16301	RNA-binding (RRM/RBD/RNP motif) family protein	GO:0000166, GO:0003676	2
Lc16342	Fruit weight 2.2 protein	GO:0016021	2
Lc16347	Protein DETOXIFICATION	GO:0006855, GO:0015238, GO:0015297, GO:0016021	2
Lc16425	Tyrosine kinase family protein	GO:0004672, GO:0005524, GO:0006468	2
Lc16467	Carboxylesterase	GO:0008152, GO:0016787	2
Lc16487	Cytochrome P450 family protein	GO:0004497, GO:0005506, GO:0016705, GO:0020037, GO:0055114	2
Lc16542	Cytochrome P450 family monooxygenase	GO:0004497, GO:0005506, GO:0016705, GO:0020037, GO:0055114	2
Lc16647	Putative uncharacterized protein	GO:0003735, GO:0006412, GO:0016020, GO:0022625	2
Lc16678	1-phosphatidylinositol phosphodiesterase-like protein	GO:0006629, GO:0008081	2
Lc16733	Putative plasma membrane intrinsic protein	GO:0005215, GO:0006810, GO:0016021	2
Lc16759	Glucosidase II beta subunit-like protein	GO:0016021	2
Lc16924	Cytochrome P450 family protein	GO:0004497, GO:0005506, GO:0016021, GO:0016705, GO:0020037, GO:0055114	2
Lc16987	Polyubiquitin 3	GO:0005515, GO:0005737	2
Lc17039	Disease resistance response protein	GO:0042349, GO:0042803, GO:0050790, GO:1901599	2
Lc17062	Glucan endo-1,3-beta-glucosidase-like protein	GO:0004553, GO:0005975	2
Lc17152	Papain family cysteine protease	GO:0006508, GO:0008234	2
Lc17273	Transmembrane protein, putative	GO:0016021	2
Lc17320	Disease resistance protein (TIR-NBS-LRR class), putative	GO:0005515, GO:0006952, GO:0007165, GO:0043531	2
Lc17394	Glycosyltransferase	GO:0008152, GO:0016758	2
Lc17437	SAUR-like auxin-responsive family protein	GO:0009733	2
Lc17504	Acyl-CoA N-acyltransferase (NAT) superfamily protein	GO:0008080	2
Lc17509	Galactoside 2-alpha-L-fucosyltransferase-like protein	GO:0008107, GO:0016021, GO:0036065, GO:0042546	2
Lc17554	Plant calmodulin-binding-like protein	GO:0005516	2
Lc17563	Lactoylglutathione lyase/glyoxalase I family protein	GO:0016829	2
Lc17614	Plus-3 domain protein	GO:0003677	2
Lc17634	Uncharacterized protein	GO:0003677, GO:0005634, GO:0006355	2
Lc17648	(E)-beta-ocimene/myrcene synthase	GO:0000287, GO:0010334, GO:0051762	2
Lc17729	DNA binding with one finger 2 protein	GO:0003677, GO:0005730, GO:0006355	2
Lc17762	PLAC8 family protein	GO:0016021	2
Lc17767	Eukaryotic-type carbonic anhydrase	GO:0004089, GO:0006730, GO:0008270	2
Lc17834	Papain family cysteine protease	GO:0006508, GO:0008234	2
Lc17853	Golgi SNAP receptor complex member 1	GO:0000139, GO:0005801, GO:0006888, GO:0016021	2
Lc17853	Golgi SNAP receptor complex member 1	GO:0000139, GO:0005801, GO:0006888, GO:0016021	2
Lc17855	Major intrinsic protein (MIP) family transporter	GO:0005215, GO:0006810, GO:0016021	2
Lc17872	Uncharacterized protein	GO:0009534	2
Lc17883	Pectinesterase	GO:0005618, GO:0005737, GO:0030599, GO:0042545, GO:0045330, GO:0045490	2
Lc17897	LRR receptor-like kinase family protein	GO:0004672, GO:0005515, GO:0005524, GO:0006468, GO:0016021	2
Lc17903	Rho GDP-dissociation inhibitor-like protein	GO:0005094, GO:0005737, GO:0050790	2
Lc17987	D-3-phosphoglycerate dehydrogenase	GO:0004617, GO:0005634, GO:0005829, GO:0006564, GO:0009507, GO:0016597, GO:0051287, GO:0055114	2
Lc18010	Senescence-associated nodulin	GO:0005506, GO:0016491, GO:0055114	2
Lc18051	Lectin	GO:0030246	2
Lc18060	Non-specific lipid-transfer protein 3 (LTP3) (Precursor)	GO:0006869, GO:0008289	2
Lc18166	Cytochrome P450 family monooxygenase	GO:0004497, GO:0005506, GO:0016021, GO:0016705, GO:0020037, GO:0055114	2
Lc18200	Transducin/WD40 domain protein	GO:0005515	2
Lc18283	GDP-fucose protein O-fucosyltransferase	GO:0016757	2
Lc18304	Cyanogenic beta-glucosidase, putative	GO:0004553, GO:0005975	2
Lc18318	Calcineurin B-like protein 4-1	GO:0005509, GO:0016020	2
Lc18319	Calcineurin B-like protein 4-1	GO:0005509, GO:0009414, GO:0009651	2
Lc18321	Enoyl-(Acyl carrier) reductase	GO:0005777, GO:0016491, GO:0055114	2
Lc18374	hypothetical protein	GO:0005739, GO:0006814, GO:0009534, GO:0009624, GO:0009941, GO:0015131, GO:0015139, GO:0015140, GO:0015742, GO:0016021, GO:0019676, GO:0071423, GO:1902356	2
Lc18386	FAD-binding berberine family protein	GO:0016614, GO:0050660, GO:0055114	2
Lc18420	Dual-specificity kinase domain protein	GO:0004672, GO:0005524, GO:0006468, GO:0016021	2
Lc18444	Extensin-like repeat protein	GO:0005199, GO:0005576	2
Lc18530	Pectin lyase superfamily protein	GO:0004650, GO:0005576, GO:0005975, GO:0016829, GO:0071555	2
Lc18571	Formin-like protein	GO:0003779, GO:0005829, GO:0009860, GO:0016021, GO:0045010, GO:0051017, GO:0099636	2
Lc18694	Serine/threonine-protein kinase	GO:0004674, GO:0005524, GO:0006468, GO:0016021, GO:0030246, GO:0048544	2
Lc18750	hypothetical protein	GO:0005515	2
Lc18803	Gland-specific fatty acyl-CoA reductase	GO:0055114	2
Lc18869	Sesquiterpene synthase	GO:0000287, GO:0016106, GO:0045338, GO:0051762, GO:0080016, GO:0080017, GO:0080027	2
Lc18896	Cytochrome P450 family protein	GO:0004497, GO:0005506, GO:0016021, GO:0016705, GO:0020037, GO:0055114	2
Lc18984	Orn/lys/arg decarboxylase	GO:0003824	2
Lc18995	Major intrinsic protein (MIP) family transporter	GO:0005215, GO:0006810, GO:0016021	2
Lc19046	Uncharacterized protein	GO:0005634, GO:0005886, GO:0006355, GO:0009867, GO:0010150, GO:0046872	2
Lc19105	Uncharacterized protein	GO:0005576, GO:0005618, GO:0009664, GO:0016020	2
Lc19107	Transducin/WD-like repeat-protein	GO:0005515	2
Lc19220	Heat shock cognate 70 kDa protein	GO:0005524	2
Lc19291	Hexosyltransferase	GO:0016740	2
Lc19473	Adenine nucleotide alpha hydrolase-like domain kinase	GO:0004672, GO:0005524, GO:0006468, GO:0006950, GO:0016787	2
Lc19500	Glutathione S-transferase, amino-terminal domain protein	GO:0005515, GO:0016740	2
Lc19508	Formin-like protein	GO:0005886, GO:0016021	2
Lc19651	Nodulin-like/MFS transporter	GO:0016021	2
Lc19877	Myb transcription factor	GO:0003677, GO:0005634, GO:2000652	2
Lc19978	Transcription factor	GO:0005634, GO:0006355, GO:0010200, GO:0044212, GO:0048759, GO:1901348, GO:1990110	2
Lc20116	Succinate dehydrogenase [ubiquinone] flavoprotein subunit, mitochondrial	GO:0005524, GO:0005618, GO:0005749, GO:0006099, GO:0008177, GO:0022900, GO:0050660, GO:0050897	2
Lc20208	Subtilisin-like serine protease	GO:0004252, GO:0006508	2
Lc20247	Uncharacterized protein	GO:0003677, GO:0005634, GO:0006355, GO:0009734	2
Lc20311	Laccase	GO:0005507, GO:0046274, GO:0048046, GO:0052716, GO:0055114	2
Lc20514	Sucrose-phosphate synthase family protein	GO:0005985, GO:0016157, GO:0046524	2
Lc20592	Methyltransferase PMT16, putative	GO:0008168, GO:0032259	2
Lc20688	Transcription factor	GO:0046983	2
Lc20692	DOF domain, zinc finger protein	GO:0003677, GO:0006355	2
Lc20757	Class I KNOX homeobox transcription factor	GO:0005634, GO:0006355, GO:0043565	2
Lc20765	Ankyrin repeat protein	GO:0005515, GO:0016021	2
Lc20773	Carnitine/acylcarnitine carrier-like protein	GO:0006810, GO:0016021	2
Lc20824	AP2-like ethylene-responsive transcription factor	GO:0003677, GO:0003700, GO:0005634, GO:0006355	2
Lc20939	Transmembrane protein, putative	GO:0009834, GO:0016021	2
Lc20941	Transmembrane protein, putative	GO:0016021	3
Lc21003	Polygalacturonase	GO:0004650, GO:0005576, GO:0005975, GO:0071555	3
Lc21103	Phytosulfokine protein	GO:0005576, GO:0008083, GO:0008283	3
Lc21120	Glycerol-3-phosphate acyltransferase	GO:0005739, GO:0008152, GO:0016021, GO:0048235, GO:0080167, GO:0090447	3
Lc21158	LRR receptor-like kinase family protein	GO:0004672, GO:0005515, GO:0005524, GO:0006468, GO:0016021	3
Lc21445	Histone H3	GO:0000786, GO:0003677, GO:0005634, GO:0016021, GO:0046982	3
Lc21480	GASA/GAST/Snakin	GO:0016021	3
Lc21596	PGR5-like protein 1A	GO:0016021	3
Lc21801	Nodulin MtN21/EamA-like transporter family protein	GO:0016021, GO:0055085	3
Lc22034	Uncharacterized protein	GO:0009535	3
Lc22052	Salicylic acid carboxyl methyltransferase	GO:0008168, GO:0032259	3
Lc22185	Alpha/beta superfamily hydrolase	GO:0005886, GO:0016787	3
Lc22221	Phospholipid-transporting ATPase	GO:0000287, GO:0004012, GO:0005524, GO:0016021, GO:0045332	3
Lc22325	Asparagine synthetase, root [glutamine-hydrolyzing] (6.3.5.4) (Glutamine-dependent asparagine synthetase)	GO:0004066, GO:0006529	3
Lc22412	Carboxy-terminal region remorin	GO:0005886	3
Lc22427	Uncharacterized protein	GO:0005515, GO:0008270	3
Lc22439	Flavonol synthase/flavanone 3-hydroxylase	GO:0016491, GO:0046872, GO:0055114	3
Lc22472	Pmr5/Cas1p GDSL/SGNH-like acyl-esterase family protein	GO:0016021	3
Lc22543	Aquaporin TIP21	GO:0006810, GO:0009705, GO:0015200, GO:0016021, GO:0042807	3
Lc22548	AP2-EREBP transcription factor	GO:0003677, GO:0003700, GO:0005634, GO:0006355	3
Lc22784	Light-harvesting complex I chlorophyll A/B-binding protein	GO:0009522, GO:0009523, GO:0009535, GO:0009637, GO:0010218, GO:0015979, GO:0016021, GO:0016168, GO:0018298, GO:0046872	3
Lc23041	Expansin-B1-like protein	GO:0005576, GO:0019953	3
Lc23132	Laccase	GO:0005507, GO:0046274, GO:0046688, GO:0048046, GO:0052716, GO:0055114	3
Lc23176	Tryptophan synthase beta type 2	GO:0000162, GO:0004834	3
Lc23177	Protodermal factor 2 isoform 1	GO:0005634, GO:0006355, GO:0008289, GO:0043565	3
Lc23655	2-oxoglutarate-dependent dioxygenase	GO:0051213, GO:0055114	3
Lc24082	Chaperone protein DnaJ 11	GO:0009507	3
Lc24168	Protein DETOXIFICATION	GO:0006855, GO:0015238, GO:0015297, GO:0016021	3
Lc24215	Uncharacterized protein	GO:0003677, GO:0003700, GO:0005634, GO:0006355, GO:0010200	3
Lc24264	Zinc finger protein, putative	GO:0006629, GO:0016021, GO:0016298	3
Lc24303	Disease resistance protein (CC-NBS-LRR class) family protein	GO:0009626, GO:0019897, GO:0043531	3
Lc24567	Anion transporter 4, putative	GO:0005315, GO:0009536, GO:0016021, GO:0055085	3
Lc24608	Calmodulin-binding protein	GO:0005516, GO:0006950	3
Lc24608	Calmodulin-binding protein	GO:0005516, GO:0006950	3
Lc24626	Transcription factor bZIP88	GO:0003700, GO:0006355, GO:0043565	3
Lc24645	LRR kinase family protein	GO:0004674, GO:0005515, GO:0005524, GO:0006468, GO:0016021	3
Lc24689	Transmembrane protein, putative	GO:0016021	3
Lc24692	Glycosyltransferase	GO:0008152, GO:0016758	3
Lc24704	Apyrase	GO:0016787	3
Lc24709	Apyrase	GO:0016787, GO:0030246	3
Lc24787	Allene oxide cyclase	GO:0009507, GO:0016853	3
Lc24802	LRR receptor-like kinase family protein	GO:0004672, GO:0005524, GO:0006468	3
Lc24904	Pmr5/Cas1p GDSL/SGNH-like acyl-esterase family protein	GO:0016021	3
Lc24924	Nodulin MtN21/EamA-like transporter family protein	GO:0016021, GO:0055085	3
Lc24963	Cytochrome P450 family protein	GO:0004497, GO:0005506, GO:0016021, GO:0016705, GO:0020037, GO:0055114	3
Lc25020	Polygalacturonase/glycoside hydrolase family protein	GO:0004650, GO:0005975	3
Lc25141	Tropinone reductase, putative	GO:0016491, GO:0055114	3
Lc25156	Glycosyltransferase	GO:0008152, GO:0016758	3
Lc25284	GT1	GO:0008152, GO:0016758	3
Lc25285	hypothetical protein	GO:0008152, GO:0016758	3
Lc25326	Serine/Threonine-kinase OXI1-like protein	GO:0004674, GO:0005524, GO:0006468	3
Lc25515	Uncharacterized protein	GO:0005524, GO:0006810, GO:0016021, GO:0016887	3
Lc25623	Glycinin G4	GO:0045735	3
Lc25625	UAA transporter family protein	GO:0006810, GO:0016021	3
Lc25633	GA protein	GO:0009507	3
Lc25638	Pectinesterase	GO:0004857, GO:0005618, GO:0030599, GO:0042545, GO:0043086, GO:0045330, GO:0045490	3
Lc25700	Caffeic acid O-methyltransferase	GO:0008171, GO:0032259, GO:0046983	3
Lc25751	Glutathione synthetase	GO:0000287, GO:0004363, GO:0005524, GO:0006750, GO:0042803, GO:0043295	3
Lc25764	NEFA-interacting nuclear protein NIP30, putative	GO:0016747	3
Lc25867	Peptide/nitrate transporter	GO:0005215, GO:0006810, GO:0016021	3
Lc25931	Trypsin inhibitor	GO:0004867, GO:0005576, GO:0010951	3
Lc26019	SEC14 cytosolic factor family protein	GO:0005215, GO:0005622, GO:0006810, GO:0016021	3
Lc26095	Low temperature and salt responsive family protein	GO:0016021	3
Lc26224	D-arabinono-1,4-lactone oxidase-like protein	GO:0003885, GO:0016020, GO:0050660, GO:0055114	3
Lc26251	33 kDa ribonucleoprotein	GO:0000166, GO:0003676, GO:0009570, GO:0009579, GO:0019013, GO:0030529	3
Lc26296	UDP-glucosyltransferase family protein	GO:0008152, GO:0016758	3
Lc26393	Laccase	GO:0005507, GO:0046274, GO:0048046, GO:0052716, GO:0055114	3
Lc26400	Leucoanthocyanidin dioxygenase-like protein	GO:0005506, GO:0051213, GO:0055114	3
Lc26497	Uncharacterized protein	GO:0008270, GO:0016491, GO:0055114	3
Lc26537	GDSL esterase/lipase	GO:0016021, GO:0016788	3
Lc26590	Carboxypeptidase	GO:0004185, GO:0006508, GO:0009505, GO:0009506	3
Lc26643	Late embryogenesis abundant protein	GO:0005829, GO:0006950	3
Lc26728	Alpha/beta hydrolase family protein	GO:0016787	3
Lc26732	Bidirectional sugar transporter	GO:0005886, GO:0008643, GO:0016021	3
Lc26764	Laccase	GO:0005507, GO:0046274, GO:0048046, GO:0052716, GO:0055114	4
Lc26766	Harpin-induced-like protein	GO:0016021	4
Lc26793	PRA2	GO:0005525, GO:0005622, GO:0007264	4
Lc26825	Alpha/beta hydrolase fold protein	GO:0008152, GO:0016787	4
Lc26868	Uncharacterized protein	GO:0015369, GO:0016021, GO:0070588	4
Lc26875	E3 ubiquitin-protein ligase BAH1-like protein	GO:0004842, GO:0005515, GO:0005634, GO:0005886, GO:0008270, GO:0009626, GO:0009627, GO:0009697, GO:0009751, GO:0010167, GO:0010337, GO:0016874, GO:0042742, GO:0080021	4
Lc26909	Mannan endo-1,4-beta-mannosidase	GO:0005975	4
Lc26925	Flavin-binding monooxygenase-like protein	GO:0004499, GO:0050660, GO:0050661, GO:0055114	4
Lc27032	Glycosyltransferase	GO:0008152, GO:0010224, GO:0050403, GO:0050502	4
Lc27059	GRAM domain protein/ABA-responsive-like protein	GO:0009793, GO:0010029, GO:0098755	4
Lc27202	Uncharacterized protein	GO:0016747	4
Lc27252	Chitinase	GO:0004568, GO:0005618, GO:0005975, GO:0006032, GO:0016998, GO:0050832	4
Lc27271	Calcium-dependent lipid-binding (CaLB domain) family protein	GO:0005515	4
Lc27329	Subtilisin-like serine protease	GO:0004252, GO:0006508	4
Lc27490	Heparan-alpha-glucosaminide N-acetyltransferase-like protein	GO:0016021, GO:0016740	4
Lc27529	Stomagen protein, putative	GO:0010375, GO:0019901, GO:2000123	4
Lc27573	Plant/F3C22-140 protein, putative	GO:0080167	4
Lc27582	Epoxide hydrolase	GO:0016787	4
Lc27585	C-4 methylsterol oxidase	GO:0005506, GO:0006633, GO:0016021, GO:0016491, GO:0055114	4
Lc27642	Phototropic-responsive NPH3 family protein	GO:0005515	4
Lc27645	Anthocyanin 5-aromatic acyltransferase	GO:0016747	4
Lc27657	Uncharacterized protein	GO:0003824, GO:0050662	4
Lc27738	Histone H2B	GO:0000786, GO:0003677, GO:0005634, GO:0046982	4
Lc27744	Galactose oxidase/kelch repeat protein	GO:0005515, GO:0005634	4
Lc27821	Transmembrane protein, putative	GO:0016021	4
Lc27836	Glycosyltransferase	GO:0009636, GO:0009651, GO:0009809, GO:0035251, GO:0042178	4
Lc27937	UDP-glucosyltransferase family protein	GO:0008152, GO:0016758	4
Lc27938	UDP-glucosyltransferase family protein	GO:0008152, GO:0016758	4
Lc27944	RHO guanyl-nucleotide exchange factor	GO:0005089, GO:0043547	4
Lc28015	AP2 domain class transcription factor	GO:0003677, GO:0003700, GO:0005634, GO:0006355	4
Lc28075	Alpha/beta fold hydrolase	GO:0016021, GO:0016787	4
Lc28082	Pectinesterase	GO:0004857, GO:0005618, GO:0009409, GO:0009620, GO:0009741, GO:0030599, GO:0042545, GO:0043086, GO:0045330, GO:0045490	4
Lc28120	GDSL-like lipase/acylhydrolase	GO:0016787	4
Lc28244	Putative tonoplast intrinsic protein	GO:0005215, GO:0006810, GO:0016021	4
Lc28340	Proton-dependent oligopeptide transport family protein	GO:0005886, GO:0006807, GO:0009506, GO:0016021, GO:0042936, GO:0042937, GO:0042938, GO:0042939	4
Lc28375	Disease resistance protein (TIR-NBS-LRR class), putative	GO:0006952, GO:0043531	4
Lc28382	AP2 domain transcription factor	GO:0003677, GO:0003700, GO:0005634, GO:0006355	4
Lc28387	CCAAT-binding transcription factor	GO:0003677, GO:0003700, GO:0006355, GO:0016602	4
Lc28491	Cytochrome P450 family 71 protein	GO:0004497, GO:0005506, GO:0016021, GO:0016705, GO:0020037, GO:0055114	4
Lc28514	Subtilisin-like serine protease	GO:0004252, GO:0006508, GO:0009505	4
Lc28523	Transcription factor	GO:0046983	4
Lc28557	Uncharacterized protein	GO:0009506, GO:0009535, GO:0048046	4
Lc28965	High affinity nitrate transporter 2.7	GO:0005886, GO:0015706, GO:0016021, GO:0055085	4
Lc29003	Pathogenesis-related protein 10a	GO:0006952, GO:0009607	4
Lc29017	Downstream target of agl15-4 protein	GO:0016021, GO:0016491, GO:0055114	4
Lc29067	Uncharacterized protein	GO:0004674, GO:0005515, GO:0005524, GO:0006468, GO:0016021	4
Lc29194	hypothetical protein	GO:0004553, GO:0005975	4
Lc29269	Basic helix loop helix (BHLH) family transcription factor	GO:0046983	4
Lc29578	Potassium channel tetramerization domain protein	GO:0005515, GO:0051260	4
Lc29917	Endo-1,3-1,4-beta-D-glucanase-like protein	GO:0005634, GO:0005829, GO:0005886, GO:0009651, GO:0016787, GO:0048046	4
Lc29936	Tyrosine/DOPA decarboxylase	GO:0006520, GO:0016831, GO:0030170	4
Lc30142	hypothetical protein	GO:0016021	4
Lc30148	Galactose oxidase	GO:0005515	4
Lc30216	TCP family transcription factor	GO:0003677, GO:0009793, GO:0009965, GO:0030154, GO:0045962	4
Lc30323	ATP/DNA-binding protein	GO:0003677	4
Lc30351	SAUR-like auxin-responsive family protein	GO:0009733	4
Lc30355	Thioredoxin-dependent peroxidase	GO:0004601, GO:0009533, GO:0009535, GO:0010287, GO:0045454, GO:0051920, GO:0055114, GO:0098869	4
Lc30450	Transcription factor	GO:0003677, GO:0005634, GO:0006355, GO:0048759, GO:1901348	4
Lc30590	Nodulin MtN21/EamA-like transporter family protein	GO:0016021, GO:0055085	4
Lc30643	Cytochrome P450 family protein	GO:0004497, GO:0005506, GO:0016021, GO:0016705, GO:0020037, GO:0055114	4
Lc30644	Cytochrome P450 family 82 protein	GO:0005506, GO:0006633, GO:0020037, GO:0046246, GO:0055114, GO:0097007, GO:0097008	4
Lc30680	Subtilisin-like serine protease	GO:0004252, GO:0006508	4
Lc30721	Alpha/beta fold hydrolase	GO:0016787	5
Lc30753	Kinesin-like protein	GO:0003777, GO:0005524, GO:0007018, GO:0008017	5
Lc30775	D-isomer specific 2-hydroxyacid dehydrogenase domain protein	GO:0016616, GO:0051287, GO:0055114	5
Lc30790	Peptide transporter	GO:0005215, GO:0006810, GO:0016021	5
Lc30791	Polygalacturonase plant-like protein	GO:0004650, GO:0005576, GO:0005975, GO:0071555	5
Lc30904	Glycosyltransferase	GO:0016021	5
Lc30944	Xyloglucan endotransglucosylase/hydrolase	GO:0004553, GO:0005618, GO:0010411, GO:0016762, GO:0042546, GO:0048046, GO:0071555	5
Lc31086	Uncharacterized protein	GO:0016829	5
Lc31088	Integrator complex subunit 3	GO:0016021	5
Lc31104	Transmembrane protein, putative	GO:0016021	5
Lc31122	NAC transcription factor-like protein	GO:0003677, GO:0005634, GO:0006355	5
Lc31183	Putative flavonoid 3'-hydroxylase	GO:0005506, GO:0009411, GO:0009733, GO:0016711, GO:0020037, GO:0055114	5
Lc31186	Primary amine oxidase (1.4.3.21	GO:0005507, GO:0008131, GO:0009308, GO:0048038, GO:0055114	5
Lc31236	Growth-regulating factor-like protein	GO:0005524, GO:0005634, GO:0006355, GO:0048366	5
Lc31247	Uncharacterized protein	GO:0005515, GO:0008270	5
Lc31273	Pectin lyase superfamily protein	GO:0004650, GO:0005576, GO:0005975, GO:0016829, GO:0071555	5
Lc31297	LRR receptor-like kinase	GO:0004672, GO:0005515, GO:0005524, GO:0006468, GO:0016021	5
Lc31370	Uncharacterized protein	GO:0009505, GO:0016301, GO:0019887, GO:0045859	5
Lc31444	Disease resistance protein (TIR-NBS-LRR class)	GO:0005515, GO:0006952, GO:0007165, GO:0043531	5
Lc31444	Disease resistance protein (TIR-NBS-LRR class)	GO:0005515, GO:0006952, GO:0007165, GO:0043531	5
Lc31459	Sigma factor sigb regulation rsbq-like protein	GO:0005634, GO:0005737, GO:0009704, GO:0036377, GO:0080167	5
Lc31577	Myo-inositol oxygenase	GO:0005506, GO:0005737, GO:0006949, GO:0019310, GO:0050113, GO:0055114	5
Lc31606	Dof domain zinc finger protein	GO:0003677, GO:0006355	5
Lc31738	MADS-box protein	GO:0003677, GO:0003700, GO:0005634, GO:0006355, GO:0010077, GO:0010154, GO:0046983	5
Lc32106	Pectinesterase	GO:0004857, GO:0005618, GO:0005737, GO:0005886, GO:0009620, GO:0009624, GO:0016021, GO:0030599, GO:0042545, GO:0043086, GO:0045330, GO:0045490, GO:0048046, GO:0050829	5
Lc32134	Uncharacterized protein	GO:0003735, GO:0005840, GO:0006412	5
Lc32214	IAA-amino acid hydrolase ILR1-like protein	GO:0008152, GO:0016787	5
Lc32290	Lysine--tRNA ligase	GO:0003676, GO:0004824, GO:0005524, GO:0005739, GO:0006430, GO:0009507, GO:0048481	5
Lc32292	Pyridoxal phosphate phosphatase PHOSPHO2	GO:0016311, GO:0052731, GO:0052732	5
Lc32382	Cytochrome P450 family protein	GO:0004497, GO:0005506, GO:0016021, GO:0016705, GO:0020037, GO:0055114	5
Lc32577	MADS-box transcription factor	GO:0003677, GO:0003700, GO:0005634, GO:0006355, GO:0046983	5
Lc32709	Salicylic acid carboxyl methyltransferase	GO:0008168, GO:0032259	5
Lc32790	DUF247 domain protein	GO:0016021	5
Lc32919	PsPK3 protein	GO:0004672, GO:0005524, GO:0006468, GO:0009926, GO:0048364, GO:0048825	5
Lc33084	Serine/Threonine kinase family protein	GO:0004672, GO:0005524, GO:0006468, GO:0009507	5
Lc33237	Beta-amylase	GO:0000272, GO:0009507, GO:0016161	5
Lc33320	Separase-like protein	GO:0000911, GO:0005634, GO:0005874, GO:0006508, GO:0006887, GO:0008233, GO:0009749, GO:0009793, GO:0009826, GO:0009960, GO:0045876, GO:0051307, GO:2000114	5
Lc33357	GHMP kinase ATP-binding protein, putative	GO:0005524, GO:0005829, GO:0008266, GO:0016310, GO:0047940	5
Lc33421	RAB GTPase-like protein A5B	GO:0005525, GO:0005622, GO:0007264	5
Lc33437	UDP-glucosyltransferase family protein	GO:0008152, GO:0016758	5
Lc33455	UDP-glucosyltransferase family protein	GO:0016740	5
Lc33481	Glucan endo-1,3-beta-glucosidase	GO:0004553, GO:0005975	5
Lc33601	Major intrinsic protein (MIP) family transporter	GO:0005215, GO:0006810, GO:0016021	5
Lc33746	Peroxidase	GO:0004601, GO:0005576, GO:0006979, GO:0009809, GO:0020037, GO:0042744, GO:0046872, GO:0055114, GO:0098869	5
Lc33837	Pectinacetylesterase family protein	GO:0052793, GO:0071555	5
Lc33837	Pectinacetylesterase family protein	GO:0052793, GO:0071555	5
Lc33856	DUF1680 domain protein	GO:0005773, GO:0009505, GO:0046373, GO:0046556	5
Lc33881	TMV resistance protein N	GO:0006952, GO:0016021, GO:0043531	5
Lc33978	LRR receptor-like kinase	GO:0016301, GO:0016310	5
Lc34036	Myo-inositol-1-phosphate synthase	GO:0004512, GO:0006021, GO:0008654	5
Lc34205	Transmembrane protein, putative	GO:0016021	5
Lc34320	Uncharacterized protein	GO:0006829, GO:0016021, GO:0046873, GO:0055085	5
Lc34409	Transmembrane protein, putative	GO:0016021	5
Lc34524	Transmembrane protein, putative	GO:0016021, GO:0048767	5
Lc34535	Endo-1,4-beta-xylanase A-like protein	GO:0004553, GO:0045493	5
Lc34537	Glycerophosphoryl diester phosphodiesterase family protein	GO:0000287, GO:0006629, GO:0008889, GO:0009536, GO:0030643	5
Lc34553	Aldehyde dehydrogenase	GO:0004030, GO:0006081, GO:0055114	5
Lc34556	1-acyl-sn-glycerol-3-phosphate acyltransferase-like protein	GO:0008152, GO:0016021, GO:0016746	5
Lc34576	Lysine-ketoglutarate reductase/saccharopine dehydrogenase	GO:0005829, GO:0016021, GO:0019477, GO:0047130, GO:0055114, GO:0080167	5
Lc34801	Cytochrome P450 94A1 (1.14.-.-) (P450-dependent fatty acid omega-hydroxylase)	GO:0004497, GO:0005506, GO:0016705, GO:0020037, GO:0055114	5
Lc34811	Double-strand telomere-binding protein, putative	GO:0003677, GO:0005515	5
Lc34891	LRR and NB-ARC domain disease resistance protein	GO:0043531	5
Lc35031	Nodulin MtN21/EamA-like transporter family protein	GO:0016021, GO:0055085	5
Lc35086	Putative zinc finger protein	GO:0046872	5
Lc35282	Trehalose-6-phosphate synthase domain protein	GO:0003824, GO:0005992	5
Lc35482	Disease resistance protein (TIR-NBS class)	GO:0005515, GO:0005886, GO:0007165	5
Lc35539	Seed maturation protein PM39, putative	GO:0009409, GO:0009414, GO:0009651, GO:0009738, GO:0010150	5
Lc35563	(3S)-linalool/(E)-nerolidol/(E,E)-geranyl linalool synthase	GO:0000287, GO:0008152, GO:0010333	5
Lc35642	Cytosolic fructose-1 6-bisphosphatase	GO:0005634, GO:0005829, GO:0005983, GO:0005986, GO:0006001, GO:0009737, GO:0009750, GO:0015979, GO:0016311, GO:0030388, GO:0042132	5
Lc35648	PB1 domain protein	GO:0005515	5
Lc35862	1-aminocyclopropane-1-carboxylate oxidase	GO:0016491, GO:0046872, GO:0055114	5
Lc35996	Transmembrane protein, putative	GO:0016021	5
Lc36358	Glycosyltransferase	GO:0008152, GO:0016758	5
Lc36464	Asparagine synthetase	GO:0004066, GO:0006529	5
Lc36725	Peroxidase	GO:0004601, GO:0005576, GO:0006979, GO:0020037, GO:0042744, GO:0046872, GO:0055114, GO:0098869	5
Lc36733	2OG-Fe(II) oxygenase family oxidoreductase	GO:0016491, GO:0046872, GO:0055114	5
Lc36809	Nodulin MtN21/EamA-like transporter family protein	GO:0016021, GO:0055085	5
Lc36954	RAB GTPase-like protein A1D	GO:0005525, GO:0005622, GO:0007264	5
Lc37028	Cinnamoyl-CoA reductase-like protein	GO:0003824, GO:0050662	5
Lc37159	DUF566 family protein	GO:0000226, GO:0005737, GO:0005880, GO:0008017, GO:0009960, GO:0010342, GO:0051301	5
Lc37168	Pathogenesis-related protein bet V I family protein	GO:0006952, GO:0009607	5
Lc37201	Chaperonin CPN60-like protein	GO:0005886, GO:0016021	5
Lc37461	Glycosyltransferase	GO:0008152, GO:0016758	5
Lc37523	ATP-dependent 6-phosphofructokinase	GO:0003872, GO:0005524, GO:0005737, GO:0006002, GO:0046872, GO:0061615	5
Lc37598	Plastocyanin-like domain-containing protein	GO:0009055	5
Lc37659	Uncharacterized protein	GO:0003700, GO:0006355, GO:0043565	5
Lc37696	HXXXD-type acyl-transferase family protein	GO:0016747	5
Lc37807	Myb transcription factor	GO:0005634, GO:0044212, GO:2000652	5
Lc37830	Recombination initiation defect protein, putative	GO:0042138, GO:0042803, GO:0051026	5
Lc38130	Uncharacterized protein	GO:0000786, GO:0003677, GO:0005634, GO:0046982	5
Lc38345	Arabinogalactan peptide-like protein	GO:0016021	5
Lc38386	Fatty acid hydroxylase superfamily protein	GO:0005506, GO:0006633, GO:0016021, GO:0016491, GO:0055114	5
Lc38602	Sulfate transporter 3.4-like protein	GO:0008271, GO:0008272, GO:0009506, GO:0016021, GO:0055085	5
Lc38855	L-allo-threonine aldolase-like protein	GO:0006520, GO:0016829	5
Lc38873	Uncharacterized protein	GO:0003677, GO:0005634	5
Lc38914	R2R3 MYB protein	GO:0003677	5
