# Supplementary material for: Using a transcriptome sequencing approach to explore candidate resistance genes against stemphylium blight in the wild lentil species Lens ervoides
Source: BMC Plant Biol. 2019 Sep 11;19:399. doi: 10.1186/s12870-019-2013-6 (PMC6740027; doi:10.1186/s12870-019-2013-6)
Supplement: Supplementary file 6 — Table S5. Top enriched GO terms of DEGs between Lens ervoides RILs. (XLSX 9 kb) [file 12870_2019_2013_MOESM6_ESM.xlsx]

## Sheet: Table S5
Table S5. Top enriched GO terms of DEGs between Lens ervoides RILs
GO ID	GO Term	Count	False discovery rate (FDR)	Cluster
GO:0005975	carbohydrate metabolic process	18	8.61e-05	1
GO:0006520	cell wall organization or biogenesis	9	0.0106	1
GO:0034637	polysaccharide metabolic process	8	0.0112	1
GO:0015893	drug transport	5	0.0117	1
GO:0000272	transmembrane transport	16	0.0122	1
GO:0005976	response to drug	5	0.0156	1
GO:0009620	carbohydrate catabolic process	6	0.0653	1
GO:0051761	cellular carbohydrate metabolic process	6	0.0692	1
GO:0005985	establishment of localization	19	0.0729	1
GO:0046246	transport	19	0.0737	1
GO:0071554	cell wall organization or biogenesis	17	2.26e-07	2
GO:0010410	polysaccharide metabolic process	10	0.00422	2
GO:0042759	negative regulation of molecular function	9	0.0091	2
GO:0046271	phenylpropanoid catabolic process	3	0.0376	2
GO:0009834	lignin metabolic process	3	0.0408	2
GO:0005976	hemicellulose metabolic process	4	0.0461	2
GO:1903340	cell wall polysaccharide metabolic process	4	0.0476	2
GO:1901348	phenylpropanoid metabolic process	3	0.0448	2
GO:0044087	pectin catabolic process	5	0.0482	2
GO:0010411	cellular oxidant detoxification	6	0.0487	2
GO:0007568	oxidation-reduction process	26	0.00023	3
GO:0034754	response to stimulus	25	0.000606	3
GO:0009690	drug transport	6	0.00151	3
GO:0009900	response to drug	6	0.00239	3
GO:0015893	drug transmembrane transport	5	0.00644	3
GO:0042221	response to chemical	11	0.0119	3
GO:0006528	oxidation-reduction process	10	0.00014	4
GO:0009308	asparagine metabolic process	3	0.0331	5
GO:0031668	asparagine biosynthetic process	2	0.0441	5
