# Supplementary material for: Using a transcriptome sequencing approach to explore candidate resistance genes against stemphylium blight in the wild lentil species Lens ervoides
Source: BMC Plant Biol. 2019 Sep 11;19:399. doi: 10.1186/s12870-019-2013-6 (PMC6740027; doi:10.1186/s12870-019-2013-6)
Supplement: Supplementary file 7 — Table S6. DEGs identified by RNA-Seq that co-localized with two stemphylium blight resistance QTL intervals on the genetic map of Lens ervoides. Genes were further explored through bulk segeragtion analysis. (XLSX 10 kb) [file 12870_2019_2013_MOESM7_ESM.xlsx]

## Sheet: Table S6
Table S6. DEGs identified by RNA-Seq that co-localized with two stemphylium blight resistance QTL intervals on the genetic map of Lens ervoides. Genes were further explored through bulk segeragtion analysis
Gene	RNA-Seq gene expression			Time point	QTL brackets (2-LOD)
	baseMean	log2FoldChange (LR-66-637 over LR-66-577)	False discovery rate (FDR)
Lc07593	8.23837	-4.58309	0.000788693	48hpi	qSB-2.2
Lc07593	8.23837	-2.25208	0.00232342	96hpi	qSB-2.2
Lc07593	8.23837	-2.47718	0.000235729	144hpi	qSB-2.2
Lc05858	13.821	1.81329	0.0122614	48hpi	qSB-2.2
Lc05858	13.821	2.94162	1.99792e-06	96hpi	qSB-2.2
Lc05858	13.821	2.39668	9.70544e-05	144hpi	qSB-2.2
Lc12983	39.972	-2.28438	9.29554e-11	48hpi	qSB-3
Lc12983	39.972	-1.81559	1.72879e-08	96hpi	qSB-3
Lc12983	39.972	-1.75456	2.98901e-07	144hpi	qSB-3
