# Supplementary material for: Using a transcriptome sequencing approach to explore candidate resistance genes against stemphylium blight in the wild lentil species Lens ervoides
Source: BMC Plant Biol. 2019 Sep 11;19:399. doi: 10.1186/s12870-019-2013-6 (PMC6740027; doi:10.1186/s12870-019-2013-6)
Supplement: Supplementary file 8 — Table S7. Sequences and amplification efficiencies for Stemphylium botryosum and Lens ervoides-specific primers. (XLSX 9 kb) [file 12870_2019_2013_MOESM8_ESM.xlsx]

## Sheet: Table S7
Table S7. Sequences and amplification efficiencies for Stemphylium botryosum and Lens ervoides-specific primers
Primer	Specificity	Target	Forward primer	Reverse primer	Amplification efficiencies
RPL-4	Semphylium botryosum	RNA polymerase ii second largest subunit	TCACTCCAACGCTCAACAAC	TCGTTCTCAACGACGAACAG	1.05
LcEF1α	Lens ervoides	Elongation factor	TGTCGACTCTGGGAAGTCAA	CTCTTTCCCTTTCAGCCTTG	0.98
