# Supplementary material for: Using a transcriptome sequencing approach to explore candidate resistance genes against stemphylium blight in the wild lentil species Lens ervoides
Source: BMC Plant Biol. 2019 Sep 11;19:399. doi: 10.1186/s12870-019-2013-6 (PMC6740027; doi:10.1186/s12870-019-2013-6)
Supplement: Supplementary file 10 — Table S8. Primer information for 16 genes used in qPCR validation. (XLSX 10 kb) [file 12870_2019_2013_MOESM10_ESM.xlsx]

## Sheet: Table S8
Table S8. Primer information for 16 genes used in qPCR validation
Gene	Description	Forward primer	Reverse primer
Lc29668	Serine/threonine-protein kinase	ATCTGCTGGTAGTGGCGTTT	CACCATGTGGATCATCAGGA
Lc27046	Aldo/keto reductase	AGGAAGACTACCGCCAGGTT	TGAAGCCATGCTAATGCAAG
Lc18622	Lectin	GAAGTTCCGCCCAACTTAGA	TCCTGAGTGGGTAAGGGTTG
Lc05611	Peroxidase	TGGATGCCACAAAGTTTTCA	GGGTTTGTTTCAGAGTGACCA
Lc02020	Glycosyltransferase	CCCTCCTGTTGAAGAGTGGT	TTGGGTGTTGAGAGATGCTG
Lc01490	Caffeic acid O-methyltransferase	GACCGATTGTTGCGTCTTTT	AGGCACCATCTTCCTCTTCA
Lc02807	Cysteine-rich receptor-kinase-like protein	TGAATGGTGGAGGTGACAAA	CTCTTGCACCTTGTTGTCCA			6
Lc17681	Lipoxygenase	TTGAATTTGCGAAGGGAAAC	ATAGACCGGCTATTGCGAGA
Lc33328	Polyprotein	GGCTTCCTGGAGTTTGGCTA	CGGTTGGCCTCGATTCATCT
Lc31444	Disease resistance protein (TIR-NBS-LRR class)	GCACCATTGCCAAAGTCATC	TCCCATTTCGATTCCCACATAG
Lc34744	Uncharacterized protein	ATAGCCACCCTAGCACAAAC	GTCAGTTGGGAGAAGGAGAATG
Lc35377	Ankyrin repeat protein	GCTGACTACTCCATTGATGCT	GGTCGGAGAAATATCCTGTTGG
Lc38767	Histone acetyltransferase type B catalytic subunit	ACAAAGCTTTCCGGATCCTC	GGAACCCGATAACGAAACCT
Lc35690	Class I glutamine amidotransferase	TGGGCATAGACATGAGGTGA	ACCCTTCAACCAAACCATCA
Lc36464	Asparagine synthetase	TGCAACGCCTATGTTTCTGA	ATCTCTTGCGGCATGTTTCT
Lc35663	Chalcone-flavonone isomerase family protein	ACCAGAAAAGGAGGATGCAA	TCGAATCTTGAAAGTACCCTGA
